# Supplementary material for: [2,5-Bis(di­propyl­amino)-4-(hy­droxy­meth­yl)phen­yl]methanol
Source: IUCrdata. 2021 Apr 30;6(Pt 4):x210443. doi: 10.1107/S2414314621004430 (PMC9462325; doi:10.1107/S2414314621004430)
Supplement: Supplementary file 1 [file x-06-x210443-sup1.cif]

##############################################################################
#                                                                            #
# This CIF contains the data for a data article accepted for                 #
# publication in IUCrData. It conforms to the requirements of                #
# Notes for Authors for IUCrData, and has been                               #
# peer reviewed under the auspices of IUCrData.                              #
#                                                                            #
# Full details of the Crystallographic Information File format               #
# are given in the paper "The Crystallographic Information File (CIF):       #
# a New Standard Archive File for Crystallography" by S. R. Hall, F. H.      #
# Allen and I. D. Brown [Acta Cryst. (1991), A47, 655-685].                  #
#                                                                            #
# The current version of the core CIF dictionary is obtainable from          #
# ftp://ftp.iucr.org/pub/cif_core.dic.                                       #
#                                                                            #
# Software is freely available for graphical display of the structure(s)     #
# in this CIF. For information consult the CIF software page                 #
# http://www.iucr.org/resources/cif/software.                                #
#                                                                            #
# This file may be used for bona fide research purposes within the           #
# scientific community so long as proper attribution is given to the data    # 
# article from which it was obtained.                                        #
#                                                                            #
##############################################################################
data_I
_database_code_depnum_ccdc_archive 'CCDC 2080018'
_audit_creation_method     'SHELXL-2018/3'
_chemical_name_systematic
;
[2,5-Bis(dipropylamino)-4-(hydroxymethyl)phenyl]methanol
;
_chemical_name_common     ?
_chemical_formula_moiety     'C20 H36 N2 O2'
_chemical_formula_sum     'C20 H36 N2 O2'
_chemical_formula_iupac     'C20 H36 N2 O2'
_chemical_formula_weight     336.51
_chemical_melting_point     ?
_space_group_crystal_system     monoclinic
_space_group_name_H-M_alt     'P 21/n'
_space_group_name_Hall     '-P 2yn'
loop_
    _space_group_symop_operation_xyz
    'x, y, z'
    '-x+1/2, y+1/2, -z+1/2'
    '-x, -y, -z'
    'x-1/2, -y-1/2, z-1/2'
_cell_length_a     8.2294(4)
_cell_length_b     8.4573(5)
_cell_length_c     14.0115(7)
_cell_angle_alpha     90
_cell_angle_beta     93.974(4)
_cell_angle_gamma     90
_cell_volume     972.83(9)
_cell_formula_units_Z     2
_cell_measurement_reflns_used     7030
_cell_measurement_theta_min     2.40
_cell_measurement_theta_max     28.43
_cell_measurement_temperature     120(2)
_exptl_crystal_description     block
_exptl_crystal_colour     colourless
_exptl_crystal_size_max     0.250
_exptl_crystal_size_mid     0.200
_exptl_crystal_size_min     0.160
_exptl_crystal_density_diffrn     1.149
_exptl_crystal_density_meas     ?
_exptl_crystal_density_method     ?
_exptl_crystal_F_000     372
_exptl_absorpt_coefficient_mu     0.073
_exptl_absorpt_correction_type     none
_exptl_absorpt_process_details     ?
_exptl_absorpt_correction_T_min     ?
_exptl_absorpt_correction_T_max     ?
_diffrn_ambient_temperature     120(2)
_diffrn_source     'sealed X-ray tube, 12 x 0.4 mm long-fine focus'
_diffrn_radiation_type     MoK\a
_diffrn_radiation_wavelength     0.71073
_diffrn_measurement_device_type     'STOE IPDS 2T'
_diffrn_measurement_method     'rotation method, \w scans'
_diffrn_detector_area_resol_mean     6.67
_diffrn_reflns_number     5278
_diffrn_reflns_av_R_equivalents     0.0193
_diffrn_reflns_av_unetI/netI     0.0180
_diffrn_reflns_theta_min     2.789
_diffrn_reflns_theta_max     27.872
_diffrn_reflns_theta_full     25.242
_diffrn_measured_fraction_theta_max     0.997
_diffrn_measured_fraction_theta_full     0.997
_diffrn_reflns_limit_h_min     -9
_diffrn_reflns_limit_h_max     10
_diffrn_reflns_limit_k_min     -11
_diffrn_reflns_limit_k_max     11
_diffrn_reflns_limit_l_min     -18
_diffrn_reflns_limit_l_max     18
_refine_special_details     ?
_reflns_number_total     2318
_reflns_number_gt     1995
_reflns_threshold_expression     'I > 2\s(I)'
_refine_ls_structure_factor_coef     Fsqd
_refine_ls_matrix_type     full
_refine_ls_R_factor_all     0.0519
_refine_ls_R_factor_gt     0.0431
_refine_ls_wR_factor_gt     0.1046
_refine_ls_wR_factor_ref     0.1119
_refine_ls_goodness_of_fit_ref     1.048
_refine_ls_restrained_S_all     1.048
_refine_ls_number_reflns     2318
_refine_ls_number_parameters     172
_refine_ls_number_restraints     0
_refine_ls_hydrogen_treatment     refall
_refine_ls_weighting_scheme     calc
_refine_ls_weighting_details
              'w=1/[\s^2^(Fo^2^)+(0.0491P)^2^+0.4938P] where P=(Fo^2^+2Fc^2^)/3'
_atom_sites_solution_hydrogens     difmap
_atom_sites_solution_primary     dual
_atom_sites_solution_secondary     ?
_refine_ls_shift/su_max     0.000
_refine_ls_shift/su_mean     0.000
_refine_diff_density_max     0.434
_refine_diff_density_min     -0.159
_refine_ls_extinction_method     none
_refine_ls_extinction_coef     .
loop_
    _atom_type_symbol
    _atom_type_description
    _atom_type_scat_dispersion_real
    _atom_type_scat_dispersion_imag
    _atom_type_scat_source
    'C' 'C' 0.0033 0.0016
                         'International Tables Vol C Tables 4.2.6.8 and 6.1.1.4'
    'H' 'H' 0.0000 0.0000
                         'International Tables Vol C Tables 4.2.6.8 and 6.1.1.4'
    'N' 'N' 0.0061 0.0033
                         'International Tables Vol C Tables 4.2.6.8 and 6.1.1.4'
    'O' 'O' 0.0106 0.0060
                         'International Tables Vol C Tables 4.2.6.8 and 6.1.1.4'
_computing_data_collection
;
X-Area WinXpose 2.0.22.0 (Stoe & Cie, 2019)
;
_computing_cell_refinement
;
X-Area Recipe 1.36.0.0 (Stoe & Cie, 2019)
;
_computing_data_reduction
;
X-Area Integrate 1.77.0.0 (Stoe & Cie, 2019)
;
_computing_structure_solution
;
<i>SHELXT2014</i> (Sheldrick, 2015<i>a</i>)
;
_computing_structure_refinement
;
<i>SHELXL2018/3</i> (Sheldrick, 2015b)
;
_computing_molecular_graphics
;
Platon (Spek, 2020)
;
_computing_publication_material     ?
loop_
    _atom_site_type_symbol
    _atom_site_label
    _atom_site_fract_x
    _atom_site_fract_y
    _atom_site_fract_z
    _atom_site_U_iso_or_equiv
    _atom_site_adp_type
    _atom_site_calc_flag
    _atom_site_occupancy
    _atom_site_disorder_assembly
    _atom_site_disorder_group
    O O1 0.65711(12) 0.27293(10) 0.20873(7) 0.0244(2) Uani d 1 . .
    H H1 0.717(3) 0.257(2) 0.2627(16) 0.046(5) Uiso d 1 . .
    N N1 0.65180(12) 0.75248(11) 0.10757(7) 0.0148(2) Uani d 1 . .
    C C1 0.57794(13) 0.47022(13) 0.09097(8) 0.0146(2) Uani d 1 . .
    C C2 0.57352(13) 0.62308(13) 0.05321(8) 0.0141(2) Uani d 1 . .
    C C3 0.49620(14) 0.65103(13) -0.03682(8) 0.0151(2) Uani d 1 . .
    H H3 0.4942(17) 0.7560(16) -0.0625(10) 0.014(3) Uiso d 1 . .
    C C4 0.53162(15) 0.87545(14) 0.12965(8) 0.0179(2) Uani d 1 . .
    H H4A 0.4663(18) 0.9151(18) 0.0694(10) 0.018(2) Uiso d 1 . .
    H H4B 0.5946(18) 0.9662(18) 0.1557(10) 0.018(2) Uiso d 1 . .
    C C5 0.41498(18) 0.81758(17) 0.20128(10) 0.0268(3) Uani d 1 . .
    H H5A 0.478(2) 0.779(2) 0.2577(13) 0.033(3) Uiso d 1 . .
    H H5B 0.354(2) 0.728(2) 0.1733(13) 0.033(3) Uiso d 1 . .
    C C6 0.3000(2) 0.9476(2) 0.23025(12) 0.0369(4) Uani d 1 . .
    H H6A 0.227(3) 0.908(3) 0.2782(15) 0.053(3) Uiso d 1 . .
    H H6B 0.231(3) 0.985(2) 0.1760(16) 0.053(3) Uiso d 1 . .
    H H6C 0.365(3) 1.039(3) 0.2574(15) 0.053(3) Uiso d 1 . .
    C C7 0.78539(15) 0.82069(14) 0.05542(8) 0.0186(3) Uani d 1 . .
    H H7A 0.8328(19) 0.9104(19) 0.0947(10) 0.020(3) Uiso d 1 . .
    H H7B 0.7429(18) 0.8668(17) -0.0069(11) 0.020(3) Uiso d 1 . .
    C C8 0.91847(17) 0.70094(17) 0.03952(11) 0.0285(3) Uani d 1 . .
    H H8A 0.870(2) 0.613(2) 0.0016(13) 0.042(4) Uiso d 1 . .
    H H8B 0.959(2) 0.658(2) 0.1023(14) 0.042(4) Uiso d 1 . .
    C C9 1.05723(19) 0.77308(19) -0.01183(12) 0.0327(3) Uani d 1 . .
    H H9A 1.142(3) 0.698(2) -0.0227(14) 0.045(3) Uiso d 1 . .
    H H9B 1.106(2) 0.864(2) 0.0248(14) 0.045(3) Uiso d 1 . .
    H H9C 1.013(2) 0.821(2) -0.0742(15) 0.045(3) Uiso d 1 . .
    C C10 0.66429(16) 0.43700(14) 0.18745(8) 0.0186(3) Uani d 1 . .
    H H10A 0.777(2) 0.4729(19) 0.1861(11) 0.024(3) Uiso d 1 . .
    H H10B 0.6141(19) 0.4995(19) 0.2383(11) 0.024(3) Uiso d 1 . .
loop_
    _atom_site_aniso_label
    _atom_site_aniso_U_11
    _atom_site_aniso_U_22
    _atom_site_aniso_U_33
    _atom_site_aniso_U_12
    _atom_site_aniso_U_13
    _atom_site_aniso_U_23
    O1 0.0380(5) 0.0142(4) 0.0190(4) -0.0034(4) -0.0123(4) 0.0048(3)
    N1 0.0182(5) 0.0116(4) 0.0141(4) -0.0019(4) -0.0016(3) -0.0011(3)
    C1 0.0168(5) 0.0139(5) 0.0129(5) 0.0001(4) -0.0010(4) 0.0010(4)
    C2 0.0160(5) 0.0127(5) 0.0134(5) -0.0011(4) -0.0008(4) -0.0015(4)
    C3 0.0190(5) 0.0117(5) 0.0144(5) -0.0004(4) -0.0012(4) 0.0015(4)
    C4 0.0229(6) 0.0135(5) 0.0170(5) 0.0012(4) -0.0019(4) -0.0015(4)
    C5 0.0304(7) 0.0249(7) 0.0260(6) 0.0042(5) 0.0079(5) 0.0005(5)
    C6 0.0368(8) 0.0409(9) 0.0340(8) 0.0107(7) 0.0087(7) -0.0052(7)
    C7 0.0211(6) 0.0166(5) 0.0177(5) -0.0042(4) -0.0005(4) 0.0005(4)
    C8 0.0241(6) 0.0219(6) 0.0401(8) -0.0012(5) 0.0062(6) 0.0024(6)
    C9 0.0269(7) 0.0320(8) 0.0404(8) -0.0047(6) 0.0098(6) -0.0032(6)
    C10 0.0269(6) 0.0126(5) 0.0152(5) -0.0020(5) -0.0062(4) 0.0016(4)
_geom_special_details
;
 All esds (except the esd in the dihedral angle between two l.s. planes)
 are estimated using the full covariance matrix.  The cell esds are taken
 into account individually in the estimation of esds in distances, angles
 and torsion angles; correlations between esds in cell parameters are only
 used when they are defined by crystal symmetry.  An approximate (isotropic)
 treatment of cell esds is used for estimating esds involving l.s. planes.
;
loop_
    _geom_bond_atom_site_label_1
    _geom_bond_atom_site_label_2
    _geom_bond_site_symmetry_2
    _geom_bond_distance
    _geom_bond_publ_flag
    O1 C10 . 1.4214(14) ?
    O1 H1 . 0.88(2) ?
    N1 C2 . 1.4577(13) ?
    N1 C7 . 1.4787(15) ?
    N1 C4 . 1.4825(15) ?
    C1 C3 3_665 1.3912(15) ?
    C1 C2 . 1.3964(15) ?
    C1 C10 . 1.5094(15) ?
    C2 C3 . 1.3931(15) ?
    C3 H3 . 0.958(14) ?
    C4 C5 . 1.5171(18) ?
    C4 H4A . 1.025(15) ?
    C4 H4B . 0.982(15) ?
    C5 C6 . 1.524(2) ?
    C5 H5A . 0.970(19) ?
    C5 H5B . 0.977(18) ?
    C6 H6A . 0.99(2) ?
    C6 H6B . 0.97(2) ?
    C6 H6C . 1.00(2) ?
    C7 C8 . 1.5194(18) ?
    C7 H7A . 1.001(16) ?
    C7 H7B . 0.997(15) ?
    C8 C9 . 1.5191(19) ?
    C8 H8A . 0.99(2) ?
    C8 H8B . 0.99(2) ?
    C9 H9A . 0.97(2) ?
    C9 H9B . 0.99(2) ?
    C9 H9C . 1.01(2) ?
    C10 H10A . 0.980(16) ?
    C10 H10B . 0.999(16) ?
loop_
    _geom_angle_atom_site_label_1
    _geom_angle_atom_site_label_2
    _geom_angle_atom_site_label_3
    _geom_angle_site_symmetry_1
    _geom_angle_site_symmetry_3
    _geom_angle
    _geom_angle_publ_flag
    C10 O1 H1 . . 107.6(13) ?
    C2 N1 C7 . . 110.57(9) ?
    C2 N1 C4 . . 111.02(9) ?
    C7 N1 C4 . . 111.04(9) ?
    C3 C1 C2 3_665 . 118.48(10) ?
    C3 C1 C10 3_665 . 120.84(10) ?
    C2 C1 C10 . . 120.66(10) ?
    C3 C2 C1 . . 119.90(10) ?
    C3 C2 N1 . . 120.22(10) ?
    C1 C2 N1 . . 119.88(9) ?
    C1 C3 C2 3_665 . 121.62(10) ?
    C1 C3 H3 3_665 . 118.9(8) ?
    C2 C3 H3 . . 119.5(8) ?
    N1 C4 C5 . . 111.94(10) ?
    N1 C4 H4A . . 112.2(8) ?
    C5 C4 H4A . . 109.3(8) ?
    N1 C4 H4B . . 106.4(9) ?
    C5 C4 H4B . . 110.4(9) ?
    H4A C4 H4B . . 106.4(12) ?
    C4 C5 C6 . . 112.13(12) ?
    C4 C5 H5A . . 108.8(10) ?
    C6 C5 H5A . . 109.3(10) ?
    C4 C5 H5B . . 108.5(10) ?
    C6 C5 H5B . . 110.8(10) ?
    H5A C5 H5B . . 107.2(15) ?
    C5 C6 H6A . . 110.6(13) ?
    C5 C6 H6B . . 111.6(12) ?
    H6A C6 H6B . . 106.9(17) ?
    C5 C6 H6C . . 109.6(12) ?
    H6A C6 H6C . . 109.8(17) ?
    H6B C6 H6C . . 108.3(17) ?
    N1 C7 C8 . . 112.37(10) ?
    N1 C7 H7A . . 107.4(9) ?
    C8 C7 H7A . . 109.2(9) ?
    N1 C7 H7B . . 110.9(9) ?
    C8 C7 H7B . . 110.2(9) ?
    H7A C7 H7B . . 106.6(12) ?
    C9 C8 C7 . . 112.02(12) ?
    C9 C8 H8A . . 109.9(11) ?
    C7 C8 H8A . . 108.2(11) ?
    C9 C8 H8B . . 110.7(11) ?
    C7 C8 H8B . . 108.4(11) ?
    H8A C8 H8B . . 107.5(15) ?
    C8 C9 H9A . . 112.8(12) ?
    C8 C9 H9B . . 111.0(11) ?
    H9A C9 H9B . . 108.4(16) ?
    C8 C9 H9C . . 109.4(11) ?
    H9A C9 H9C . . 110.4(16) ?
    H9B C9 H9C . . 104.5(16) ?
    O1 C10 C1 . . 110.23(9) ?
    O1 C10 H10A . . 111.1(9) ?
    C1 C10 H10A . . 108.3(9) ?
    O1 C10 H10B . . 110.0(9) ?
    C1 C10 H10B . . 110.4(9) ?
    H10A C10 H10B . . 106.9(13) ?
loop_
    _geom_torsion_atom_site_label_1
    _geom_torsion_atom_site_label_2
    _geom_torsion_atom_site_label_3
    _geom_torsion_atom_site_label_4
    _geom_torsion_site_symmetry_1
    _geom_torsion_site_symmetry_2
    _geom_torsion_site_symmetry_3
    _geom_torsion_site_symmetry_4
    _geom_torsion
    _geom_torsion_publ_flag
    C3 C1 C2 C3 3_665 . . . -0.09(18) ?
    C10 C1 C2 C3 . . . . 178.66(11) ?
    C3 C1 C2 N1 3_665 . . . -179.23(10) ?
    C10 C1 C2 N1 . . . . -0.48(16) ?
    C7 N1 C2 C3 . . . . -61.82(13) ?
    C4 N1 C2 C3 . . . . 61.89(13) ?
    C7 N1 C2 C1 . . . . 117.32(11) ?
    C4 N1 C2 C1 . . . . -118.97(11) ?
    C1 C2 C3 C1 . . . 3_665 0.09(19) ?
    N1 C2 C3 C1 . . . 3_665 179.23(10) ?
    C2 N1 C4 C5 . . . . 69.20(12) ?
    C7 N1 C4 C5 . . . . -167.35(10) ?
    N1 C4 C5 C6 . . . . 175.43(12) ?
    C2 N1 C7 C8 . . . . -61.45(13) ?
    C4 N1 C7 C8 . . . . 174.85(10) ?
    N1 C7 C8 C9 . . . . -178.53(11) ?
    C3 C1 C10 O1 3_665 . . . 0.79(16) ?
    C2 C1 C10 O1 . . . . -177.92(10) ?
loop_
    _geom_hbond_atom_site_label_D
    _geom_hbond_atom_site_label_H
    _geom_hbond_atom_site_label_A
    _geom_hbond_site_symmetry_A
    _geom_hbond_distance_DH
    _geom_hbond_distance_HA
    _geom_hbond_distance_DA
    _geom_hbond_angle_DHA
    _geom_hbond_publ_flag
    O1 H1 N1 2_645 0.88(2) 2.05(2) 2.9269(13) 171.7(18) yes
_shelx_space_group_comment
;
The symmetry employed for this shelxl refinement is uniquely defined
by the following loop, which should always be used as a source of
symmetry information in preference to the above space-group names.
They are only intended as comments.
;
_shelx_estimated_absorpt_T_min     0.982
_shelx_estimated_absorpt_T_max     0.988
_shelx_hkl_file
;
  -9  -1  10   26.27    1.25   0
  -8  -1   6   22.27    0.92   0
  -7  -7  -2   56.89    1.79   0
  -7  -5  -1    2.78    0.85   0
  -6  -7  -3   77.31    1.92   0
  -5  -8  -4   20.09    1.41   0
  -5  -7  -4   65.22    1.52   0
  -5  -5  -3   -1.53    0.90   0
  -5  -1   1   51.54    1.01   0
  -4  -1   0  208.59    1.51   0
  -4   1   4  584.39    1.91   0
  -3  -3  -3  423.48    2.24   0
  -3  -2  -2  102.69    1.08   0
  -3   3  13    5.19    0.31   0
  -2   3  17    6.47    0.68   0
   0  -7  -6  268.88    1.76   0
   0   1   2 1667.26    1.84   0
   1 -10  -6   21.83    0.84   0
   1  -8  -6    0.32    0.51   0
   1   2   5  292.23    1.48   0
   3  -2  -2 1012.67    2.00   0
   3   2   7   20.00    0.69   0
   4   0   2  185.97    1.46   0
   4   2   9  254.13    2.34   0
   6  -2   1   18.95    0.66   0
   6   1  10    5.41    1.18   0
   6   1  11   16.15    1.15   0
   6   1  14  134.10    2.45   0
   7  -7  -2    2.22    0.61   0
   7  -5  -1    1.30    0.56   0
   7  -1   5  131.82    1.84   0
   7   0   9   10.08    1.02   0
   8  -6   0    4.45    0.80   0
   8  -4   2   15.85    0.89   0
   9  -3   7    3.11    1.10   0
  -9  -6   2   -1.22    1.18   0
  -9  -4   4    5.70    1.32   0
  -9  -3   5    5.98    0.94   0
  -9  -2   7    0.42    0.83   0
  -8   0  10   27.87    1.01   0
  -7  -4   0    6.37    0.87   0
  -7  -3   1   32.70    1.05   0
  -7   1  11   11.55    0.65   0
  -6  -8  -3   13.05    1.14   0
  -6  -2   1   38.55    1.07   0
  -5   0   3  623.25    2.59   0
  -3  -7  -5   24.95    1.03   0
  -3   0   1  560.49    1.89   0
  -3   3  12   18.12    0.35   0
  -3   3  16   38.48    0.73   0
  -2   3  10   84.78    0.68   0
  -1  -5  -5  120.55    1.19   0
   0   3   9   26.94    0.62   0
   1  -9  -6   10.05    0.64   0
   1   3  17   22.27    1.05   0
   2   3  11   61.17    1.20   0
   2   3  12   83.06    1.31   0
   2   3  15    6.71    0.94   0
   2   3  16    0.37    0.98   0
   3   0   1  150.32    1.09   0
   4  -1   0  203.91    1.34   0
   4   2   8  182.62    1.94   0
   5  -1   1   30.89    0.80   0
   5   0   3  240.02    1.90   0
   5   1   6   62.59    1.17   0
   5   2  13    6.27    1.22   0
   6   1   9    1.04    0.75   0
   8  -3   3    3.77    0.79   0
   9  -5   3    7.23    1.02   0
   9  -4   4    9.07    1.24   0
   9  -3   6    1.86    1.03   0
  -9  -1  11   26.69    1.09   0
  -8  -1   7   39.29    1.23   0
  -7  -6  -1    8.88    1.06   0
  -7   0   7   57.62    1.12   0
  -7   1  12   11.73    0.67   0
  -6  -6  -2   35.15    1.40   0
  -6  -3   0   -0.51    0.75   0
  -5  -4  -2   31.32    0.93   0
  -5  -2   0   80.98    1.26   0
  -4  -3  -2   71.97    1.17   0
  -4  -2  -1   78.95    1.06   0
  -4   0   2  276.29    1.53   0
  -3  -9  -5    2.55    0.83   0
  -3  -8  -5    9.14    0.84   0
  -2  -6  -5    3.71    0.62   0
  -2  -4  -4  187.89    1.48   0
  -2  -1  -1  231.27    1.20   0
  -1   3   9   37.76    0.56   0
   0  -5  -5   29.42    0.57   0
   1  -5  -5  426.69    1.53   0
   2   2   5  137.12    1.23   0
   2   3  10  135.87    1.56   0
   2   3  17   13.05    1.35   0
   3   1   3  293.19    1.71   0
   3   2   6   43.16    0.95   0
   4   1   4   10.09    0.56   0
   5   2  11   86.95    1.66   0
   5   2  14    0.19    0.99   0
   5   2  15    0.97    1.08   0
   6  -6  -3  219.57    1.38   0
   6  -1   2   54.78    1.11   0
   6   1   8    0.56    0.70   0
   7  -2   2    9.14    0.79   0
   7  -1   4   97.20    1.56   0
   7   0   7   -0.61    0.75   0
   8  -2   4   84.61    1.71   0
   8  -1   7    9.30    1.00   0
   9  -3   5    0.18    1.36   0
   9  -2   8    4.66    1.16   0
  -9  -6   3   51.17    1.86   0
  -9  -3   6   14.13    1.16   0
  -9  -2   8    4.41    0.90   0
  -8  -6   1   -0.04    1.05   0
  -8  -2   5    4.96    0.80   0
  -7  -5   0    6.82    1.11   0
  -5  -6  -3    0.15    0.77   0
  -5  -3  -1  264.29    2.14   0
  -4  -9  -4    2.68    1.21   0
  -4  -7  -4   24.83    1.16   0
  -3  -5  -4   51.67    1.01   0
  -3   3  17    6.10    0.51   0
  -2 -10  -5    5.64    1.11   0
   3   3  12   44.37    1.26   0
   3   3  13   37.22    1.15   0
   3   3  14    4.05    0.79   0
   3   3  15   12.99    1.12   0
   3   3  16    4.01    1.17   0
   4   2   7  117.27    1.48   0
   5   1   5    3.16    0.55   0
   5   2   9   49.05    1.37   0
   5   2  10    5.21    0.80   0
   6   0   4    4.67    0.61   0
   6   1   7    0.58    0.95   0
   7  -6  -2   10.29    0.64   0
   7   1  12   23.02    1.75   0
   7   1  13   14.08    1.63   0
   8  -7  -1   18.99    0.88   0
   8  -4   1   39.44    1.06   0
   8   0  10   61.08    1.99   0
   9  -5   2    0.40    1.11   0
   9  -4   3   18.49    1.33   0
   9  -2   7   61.29    1.76   0
  -9  -5   4   -1.10    1.07   0
  -9  -4   5   21.83    1.32   0
  -9  -2   9   51.60    1.65   0
  -8  -7   1   17.66    1.45   0
  -8  -5   2    1.14    1.21   0
  -8  -1   8   37.13    1.19   0
  -8   0  12   -1.81    0.71   0
  -7  -4   1   13.57    0.92   0
  -7  -1   5   24.06    0.82   0
  -6  -9  -2   64.13    1.94   0
  -6  -8  -2   14.87    1.43   0
  -6  -7  -2   32.30    1.30   0
  -6  -5  -1   -0.33    0.97   0
  -5  -9  -3    0.31    1.31   0
  -5  -7  -3   14.11    0.98   0
  -5   1   6  130.94    1.06   0
  -4  -8  -4    1.47    0.80   0
  -4  -5  -3    0.07    0.74   0
  -2  -9  -5   14.02    1.06   0
  -2  -8  -5   27.33    1.04   0
  -2  -7  -5   10.50    0.64   0
  -2  -2  -2   10.80    0.48   0
  -1  -6  -5    4.70    0.53   0
   1   3   8   25.07    0.66   0
   2   3   9  142.13    1.46   0
   3  -1  -1  226.96    1.12   0
   3   3  10    0.73    0.68   0
   5  -6  -4   53.53    0.51   0
   5  -3  -2    2.48    0.27   0
   6  -4  -2  170.25    1.37   0
   6  -2   0   34.61    0.88   0
   7   1  10   12.40    1.34   0
   9  -6   1   11.90    1.07   0
   9  -3   4    1.17    1.15   0
   9  -2   6    5.90    1.28   0
  -8  -2   6   12.14    1.03   0
  -7  -6   0    4.16    0.96   0
  -5  -5  -2    1.69    0.60   0
  -5  -1   2   16.67    0.72   0
  -3  -4  -3   33.46    0.88   0
  -1  -4  -4   98.17    0.96   0
   2   1   2 1170.89    2.75   0
   3   2   5   20.61    0.74   0
   4   1   3   39.55    0.87   0
   4   2   6   37.22    1.01   0
   4   3  12    0.93    0.94   0
   4   3  13    8.04    1.16   0
   4   3  14   43.43    1.55   0
   4   3  15    9.36    1.42   0
   5   2   8  177.37    2.01   0
   6   1   6  267.88    2.43   0
   6   2  11   13.18    1.30   0
   6   2  12    1.65    0.93   0
   6   2  13   17.31    1.28   0
   6   2  14   -0.01    1.14   0
   7  -4  -1   12.98    0.69   0
   7  -3   0   11.42    0.63   0
   7   0   5  139.70    2.00   0
   7   1   9   11.36    1.02   0
   8  -6  -1    0.02    0.70   0
   8  -1   5   42.62    1.30   0
   8   0   8   37.45    1.62   0
   9  -1   8    0.61    1.42   0
  -9  -3   8   49.25    1.63   0
  -9  -2  10   20.29    1.15   0
  -8  -7   2    3.44    1.49   0
  -8  -6   2    0.20    1.12   0
  -7  -8   0    8.42    1.50   0
  -7  -7   0   29.07    1.40   0
  -6  -6  -1    0.35    0.75   0
  -6  -4   0   11.04    0.77   0
  -6  -3   1    3.12    0.58   0
  -6   1   9    3.33    0.46   0
  -5  -4  -1   76.70    1.37   0
  -4  -6  -3  142.09    1.85   0
  -4  -1   1  309.29    1.81   0
  -4   2   8  102.54    0.62   0
  -3  -7  -4    7.83    0.80   0
  -3  -1   0   23.87    0.53   0
  -3   3  11   47.40    0.34   0
  -1  -9  -5   10.75    0.85   0
  -1  -7  -5    0.94    0.63   0
  -1   3   8    3.71    0.29   0
   0  -6  -5   48.03    0.78   0
   1   2   4  355.46    1.54   0
   2   0   0  626.88    1.67   0
   2   3   8   15.55    0.59   0
   3 -10  -5   -0.24    0.51   0
   3   3   9    4.63    0.57   0
   4   3  11   10.80    1.04   0
   5  -1   0   11.16    0.58   0
   5   1   4   58.01    1.06   0
   5   2   7   93.26    1.57   0
   6  -1   1   24.72    0.84   0
   6   2  10   50.74    1.41   0
   7  -2   1  110.55    1.43   0
   7   1   8    3.04    0.85   0
   8  -3   1   35.29    1.15   0
   9  -5   1   88.09    1.79   0
   9  -4   2    4.22    0.84   0
   9  -3   3   -0.64    1.12   0
   9  -1   7    4.41    1.34   0
  -8  -4   4   13.97    1.04   0
  -8  -2   7   92.55    1.74   0
  -7  -3   3   60.94    1.41   0
  -7  -1   6  102.74    1.41   0
  -7   0   9   16.15    0.76   0
  -6  -9  -1    3.18    1.46   0
  -6  -8  -1   38.00    1.76   0
  -6  -7  -1    0.74    0.89   0
  -6   0   6   60.00    1.01   0
  -5  -2   1    8.55    0.54   0
  -5   2  11    6.38    0.33   0
  -3  -9  -4   11.06    0.94   0
  -3  -3  -2   32.35    0.73   0
  -3  -2  -1   15.61    0.59   0
  -2   3   9  409.83    1.18   0
   0   2   4  263.16    1.05   0
   2   2   4  822.98    2.71   0
   3   1   2   39.26    0.73   0
   3   3   8   65.56    1.19   0
   4  -2  -2   93.31    0.79   0
   4   3  10   26.99    1.00   0
   6  -5  -3    5.12    0.41   0
   6   1   5   16.73    0.80   0
   7  -5  -2    3.22    0.51   0
   7  -1   2   35.08    1.07   0
   7   1   7   32.76    1.37   0
   8  -2   2  153.30    2.01   0
   8  -1   4   97.39    1.68   0
  -9  -5   6   18.20    1.36   0
  -9  -3   9    4.11    1.24   0
  -8  -6   3    1.07    1.11   0
  -7  -7   1   -0.46    1.23   0
  -7  -6   1   18.30    1.16   0
  -6  -5   0    9.84    0.87   0
  -5  -9  -2   20.04    1.26   0
  -5  -7  -2    2.35    0.84   0
  -4  -9  -3    7.26    1.06   0
  -4  -8  -3   29.52    1.15   0
  -4  -7  -3   10.53    0.85   0
  -4  -3  -1    5.37    0.52   0
  -2 -10  -4    0.21    1.07   0
  -1  -3  -3   13.73    0.38   0
  -1  -1  -1 1199.92    2.10   0
   0  -9  -5   10.42    0.80   0
   0  -7  -5   21.66    0.70   0
   0  -4  -4    2.22    0.21   0
   1   3   7   32.62    0.62   0
   2 -10  -5    9.53    0.74   0
   2  -6  -5   28.80    0.45   0
   2   3   7  166.64    1.50   0
   4  -3  -3  227.63    1.02   0
   4   2   5    2.30    0.50   0
   4   3   9    2.78    0.83   0
   5   2   6   -0.13    0.74   0
   5   3  13   33.50    1.37   0
   6   2   8    1.45    0.74   0
   7  -8  -3    2.22    0.45   0
   8   0   6   15.61    1.03   0
   8   1  10    4.64    1.20   0
   9  -6   0    4.53    0.94   0
   9  -2   4   21.11    1.26   0
   9  -1   6   -0.65    0.92   0
   9   0   9    1.44    1.49   0
  -9  -5   7   84.84    2.37   0
  -9  -4   8   10.64    1.43   0
  -8  -7   3    5.80    1.32   0
  -8  -5   4   56.36    1.58   0
  -8  -3   6    1.15    0.79   0
  -7  -8   1    1.12    1.17   0
  -7  -5   2    3.72    1.09   0
  -7  -2   5    2.54    0.75   0
  -7  -1   7   95.51    1.44   0
  -6  -6   0  119.37    2.04   0
  -6  -4   1    1.21    0.89   0
  -6  -2   3  101.48    1.45   0
  -5   1   7    6.73    0.42   0
  -2  -4  -3   53.94    0.90   0
  -1  -2  -2 1038.75    2.35   0
   0   3   7    0.35    0.22   0
   1   4  15   51.97    1.30   0
   3  -9  -5   27.18    0.59   0
   3  -7  -5   66.08    0.57   0
   3   2   4   58.81    0.90   0
   4  -1  -1  303.20    1.52   0
   5   0   1  185.28    1.61   0
   5   1   3   56.91    1.03   0
   5   3  10    2.26    1.04   0
   6   0   2  101.37    1.34   0
   6   1   4   14.50    0.93   0
   6   2   7  305.77    2.80   0
   7  -7  -3   27.08    0.66   0
   7   1   6    2.32    0.81   0
   7   2  10   -1.17    1.31   0
   7   2  11   21.24    1.32   0
   8  -7  -2    2.35    0.67   0
   8  -1   3   36.75    1.31   0
   8   1   9   12.10    1.24   0
   9  -4   1    1.14    0.90   0
   9  -3   2   22.81    1.23   0
  -8  -6   4   49.33    2.01   0
  -8  -1  11    5.31    0.78   0
  -7  -4   3    7.45    1.04   0
  -7  -3   4    3.73    0.91   0
  -6  -9   0    0.45    1.48   0
  -6  -8   0   18.22    1.51   0
  -6  -3   2   26.44    0.89   0
  -5  -1   3   13.72    0.68   0
  -4 -10  -2   18.88    1.51   0
  -2  -9  -4    2.07    0.74   0
  -2  -8  -4   45.92    1.21   0
  -2  -7  -4    6.74    0.58   0
  -1  -5  -4   11.37    0.47   0
   0   4  13  150.63    1.50   0
   0   4  16   58.10    1.23   0
   1   4  12    1.94    0.59   0
   1   4  13    0.60    0.48   0
   2  -9  -5    4.55    0.58   0
   2   4  13   27.78    1.01   0
   2   4  14    2.68    0.64   0
   2   4  16    5.32    1.05   0
   3  -8  -5   34.99    0.55   0
   3   3   7   32.17    0.81   0
   4   1   2   24.92    0.67   0
   4   3   8    7.47    0.69   0
   5   3   9    0.92    0.95   0
   6  -3  -2   26.46    0.68   0
   6   3  13   -1.65    1.34   0
   7  -3  -1   31.90    0.80   0
   7  -2   0   55.55    1.04   0
   7   0   3    7.80    0.68   0
   8  -3   0   16.32    0.92   0
   8   1   8    1.14    0.98   0
   9  -5   0    2.79    0.91   0
   9  -2   3   -0.77    0.81   0
   9   0   7  140.34    2.55   0
  -8  -7   4   16.71    1.47   0
  -8  -1  12   56.17    1.42   0
  -7  -8   2   12.18    1.73   0
  -7  -6   2   10.73    1.08   0
  -6  -5   1    3.81    0.95   0
  -6  -1   5  480.45    2.62   0
  -5  -9  -1    0.11    1.24   0
  -5  -6  -1  129.06    1.83   0
  -5  -4   0   40.78    0.99   0
  -5   0   5  431.69    2.11   0
  -5   2  12    9.63    0.38   0
  -4  -9  -2    3.38    1.21   0
  -4  -6  -2   13.57    0.91   0
  -3  -7  -3   95.25    1.55   0
  -1 -10  -4    1.71    0.93   0
   0   4  12   55.44    0.96   0
   1  -4  -4   54.59    0.50   0
   2  -8  -5  197.73    1.39   0
   2  -7  -5  125.65    0.99   0
   2   4  12   20.30    0.81   0
   3   4  12   12.38    0.98   0
   3   4  13    0.23    0.88   0
   3   4  14    3.92    0.77   0
   3   4  15   32.13    1.23   0
   4   2   4    9.14    0.57   0
   4   3   7   28.46    0.98   0
   5   2   5   39.24    0.96   0
   6  -1   0    0.10    0.42   0
   6   2   6   82.24    1.58   0
   6   3  11   25.75    1.51   0
   6   3  12   51.69    1.60   0
   7  -4  -2   14.66    0.68   0
   7  -1   1   35.20    0.91   0
   7   2   8   25.67    1.43   0
   8  -6  -2    0.21    0.58   0
   8  -4  -1    0.09    0.65   0
   8  -2   1   29.66    0.98   0
   8   0   4   14.18    1.17   0
   8   1   7    8.85    1.06   0
   9  -1   4   12.04    1.26   0
  10  -2   5   14.67    1.29   0
  -8  -6   5  127.74    2.50   0
  -8  -1  13   11.74    1.05   0
  -7  -5   3   36.12    1.38   0
  -7  -2   6    8.07    0.66   0
  -7  -1   8   -0.38    0.74   0
  -7   0  11   29.63    0.81   0
  -6   1  11    1.36    0.47   0
  -5  -3   1   20.92    0.76   0
  -5  -2   2    0.11    0.43   0
  -4  -8  -2   35.14    1.21   0
  -4  -7  -2   -0.25    0.71   0
  -4  -4  -1   35.27    0.86   0
  -3  -8  -3   83.37    1.51   0
  -3   1   4 1316.02    2.28   0
  -2  -3  -2    9.12    0.51   0
  -1   4  14   64.34    0.94   0
  -1   4  15    0.62    0.54   0
  -1   4  16    6.89    0.63   0
   1   3   6   -0.07    0.26   0
   1   4  11    4.89    0.47   0
   2   3   6   18.97    0.57   0
   2   4  11   34.60    0.87   0
   3   3   6  228.81    1.86   0
   3   4  11    2.04    0.79   0
   4   0   0  134.72    1.14   0
   4   4  15   12.01    1.44   0
   5  -2  -2    0.74    0.34   0
   5   3   8  104.00    1.63   0
   6   1   3   21.50    0.99   0
   6   3  10   -0.62    0.84   0
   7  -6  -3   47.72    0.80   0
   8  -1   2   11.37    0.80   0
   8   1   6  104.52    2.03   0
   9  -3   1    3.82    0.98   0
   9  -2   2    6.53    1.08   0
  10  -3   3    1.80    1.00   0
  10  -2   4   -1.16    1.30   0
  -8  -7   5   -0.81    1.24   0
  -8  -5   6   93.01    2.10   0
  -8  -3   8   28.23    1.34   0
  -8  -2  10    1.94    0.98   0
  -7  -6   3   42.44    1.68   0
  -7  -4   4   16.57    0.95   0
  -7  -3   5   11.17    0.84   0
  -6  -9   1   81.64    2.08   0
  -6  -8   1    6.78    1.45   0
  -6  -7   1    1.42    1.24   0
  -6  -6   1    1.25    0.80   0
  -6  -4   2  174.00    1.98   0
  -5  -5   0  116.34    1.72   0
  -4  -3   0  112.85    1.36   0
  -4  -1   2   52.44    0.78   0
  -2 -10  -3    0.85    1.03   0
  -2  -5  -3   54.20    0.91   0
  -2  -1   0  403.13    1.52   0
  -1  -7  -4   28.67    0.88   0
  -1   4  13   60.89    0.87   0
  -1   4  17   32.82    0.92   0
   0 -10  -4    5.06    0.92   0
   0  -5  -4   75.70    0.84   0
   0   4  11    7.29    0.55   0
   1   4  10    1.55    0.53   0
   2  -4  -4    5.04    0.15   0
   2   2   3    0.97    0.31   0
   2   4  10   15.22    0.76   0
   3   2   3   39.43    0.82   0
   4   4  12   35.31    1.34   0
   5  -5  -4    0.35    0.19   0
   5  -1  -1   52.22    0.79   0
   5   1   2    9.31    0.56   0
   5   2   4   43.41    1.10   0
   6  -7  -4   17.96    0.38   0
   6  -4  -3   73.28    0.86   0
   6   2   5   19.35    1.04   0
   6   3   9   39.52    1.29   0
   7   1   4   98.20    1.58   0
   7   2   7    3.34    0.83   0
   7   3  12    0.29    1.42   0
   8   2   9   15.14    1.45   0
   8   2  10    4.44    1.17   0
   9  -6  -1    0.11    0.83   0
   9  -4   0   18.41    0.93   0
   9   0   5   96.16    2.05   0
  -8  -6   6   53.29    1.92   0
  -8  -2  11   24.42    1.25   0
  -7  -8   3    5.26    1.24   0
  -7  -7   3   26.89    1.37   0
  -7  -1   9    0.61    0.69   0
  -6   0   8   95.89    1.23   0
  -6   1  12    9.76    0.60   0
  -5  -6   0   95.28    1.72   0
  -4 -10  -1    0.73    1.10   0
  -4  -2   1   32.07    0.72   0
  -3  -5  -2   27.00    0.90   0
  -3  -3  -1   68.67    0.96   0
  -3  -1   1  229.61    1.33   0
  -2  -9  -3    0.61    0.90   0
  -2  -2  -1    1.89    0.30   0
  -2   1   3  354.97    0.86   0
  -1  -4  -3  269.75    1.55   0
   1   2   3  581.01    1.84   0
   2   1   1  230.94    1.18   0
   3   1   1  158.25    1.18   0
   3   4  10    1.30    0.55   0
   4   3   6  159.97    1.68   0
   4   4  11   12.26    0.90   0
   5  -3  -3   19.39    0.44   0
   5   3   7   -0.01    0.59   0
   6   3   8   21.09    1.27   0
   7   2   6  103.85    1.95   0
   7   3  11    3.26    1.09   0
   8  -5  -2    1.46    0.60   0
   8   2   8   30.35    1.56   0
  10  -3   2   -0.12    1.29   0
  10  -1   5    6.22    1.22   0
  -8  -5   7    0.89    1.34   0
  -8  -4   8   35.15    1.53   0
  -8  -3   9    7.92    0.89   0
  -7  -5   4    3.84    0.84   0
  -7  -2   7   49.85    1.13   0
  -7   0  13   99.29    1.42   0
  -6  -9   2   19.83    1.69   0
  -6  -5   2    7.23    0.81   0
  -6  -1   6 1088.73    3.94   0
  -5  -8   0  120.50    2.02   0
  -5  -7   0   15.51    0.96   0
  -5  -4   1  153.86    1.71   0
  -5   2  13    0.01    0.29   0
  -4  -9  -1    8.04    1.27   0
  -3  -9  -2   28.71    1.41   0
  -3  -2   0  376.46    1.89   0
  -2  -6  -3   -0.34    0.47   0
  -1   4  12   24.77    0.59   0
   0  -9  -4   18.79    0.89   0
   0   3   6  134.00    0.91   0
   0   4  10  422.22    2.08   0
   2   4   9   31.47    0.78   0
   3   4   9   19.65    0.88   0
   4   1   1   -0.21    0.52   0
   4   2   3  328.28    2.10   0
   4   4  10   11.70    0.85   0
   5   4  11   15.21    1.17   0
   7  -5  -3   36.59    0.75   0
   7  -2  -1  467.51    2.61   0
   7  -1   0   -1.67    0.64   0
   7   3  10   57.77    1.70   0
   8  -1   1   -0.46    0.83   0
   9   1   7    4.63    1.13   0
  10  -4   1    0.15    0.88   0
  10  -2   3    1.81    0.95   0
  -8  -6   7   11.76    1.64   0
  -8  -3  10    5.69    1.09   0
  -7  -8   4   13.23    1.35   0
  -7  -6   4  129.09    2.15   0
  -7  -4   5   20.81    1.00   0
  -7  -3   6    2.98    0.70   0
  -7  -1  10    1.72    0.69   0
  -6  -8   2   12.46    1.43   0
  -6  -7   2    1.46    1.21   0
  -6  -6   2   62.61    1.47   0
  -6  -2   5  124.55    1.60   0
  -6   1  13   15.17    0.67   0
  -5  -3   2    2.42    0.73   0
  -5  -2   3   36.96    0.93   0
  -4  -8  -1   18.43    1.03   0
  -4  -6  -1    5.05    0.63   0
  -4   0   4  641.45    2.22   0
  -4   1   6   39.59    0.55   0
  -4   2   9   44.43    0.46   0
  -3  -8  -2  103.15    1.76   0
  -3  -6  -2  123.03    1.51   0
  -1 -10  -3   -0.02    1.01   0
   1   1   1 1237.41    2.12   0
   1   4   9  239.52    1.69   0
   2   3   5   -0.90    0.32   0
   4   4   9   64.82    1.38   0
   5   3   6   86.85    1.40   0
   5   4  10   17.66    1.26   0
   6  -6  -4    7.79    0.34   0
   6  -1  -1    7.18    0.59   0
   6   1   2   55.31    1.07   0
   6   2   4    7.93    0.68   0
   6   3   7  141.90    1.97   0
   6   4  13    8.58    1.60   0
   7  -3  -2   19.47    0.61   0
   7   0   1   10.08    0.83   0
   7   1   3   28.39    0.95   0
   7   2   5   29.26    1.28   0
   7   3   9    1.19    0.93   0
   8   1   4   97.78    1.90   0
   8   2   7    5.70    1.01   0
   9  -2   1    4.61    0.80   0
   9  -1   2   93.51    1.90   0
  10  -1   4   32.56    1.50   0
  -8  -5   8    5.58    1.30   0
  -8  -4   9    5.75    1.30   0
  -7  -2   8   70.05    1.38   0
  -6  -3   4   42.08    1.04   0
  -5  -9   1   58.54    1.99   0
  -5  -5   1  283.54    2.40   0
  -5   2  14    1.82    0.37   0
  -4  -4   0  431.02    2.58   0
  -2 -10  -2    6.45    1.11   0
  -2  -4  -2   49.21    0.86   0
  -1   4  11  472.99    1.93   0
   0  -7  -4   94.00    1.16   0
   2   4   8  366.06    2.29   0
   4  -4  -4    0.44    0.14   0
   4   3   5    9.02    0.60   0
   5   1   1   33.50    0.89   0
   5   2   3   33.41    0.86   0
   6  -2  -2   42.75    0.74   0
   6   4  11    7.27    1.38   0
   7   3   8    2.66    0.94   0
   8  -4  -2    3.58    0.59   0
   8   0   2  187.53    2.15   0
   8   2   6   53.19    1.67   0
   9  -4  -1   -2.02    0.77   0
  10  -3   1   11.16    1.28   0
  -8  -6   8   34.80    1.64   0
  -8  -3  11   16.11    1.11   0
  -7  -8   5    1.05    1.53   0
  -7  -7   5   16.72    1.53   0
  -7  -6   5    0.86    1.23   0
  -7  -3   7   20.38    1.07   0
  -6  -9   3    0.50    1.17   0
  -6  -1   7   15.49    0.79   0
  -6   1  14   15.95    0.66   0
  -6   1  15    5.97    0.63   0
  -5  -8   1   16.55    1.33   0
  -5  -7   1    4.59    1.04   0
  -5  -6   1   31.83    1.29   0
  -5   2  15   31.63    0.58   0
  -3 -10  -1   14.39    1.12   0
  -3  -4  -1  701.86    3.00   0
  -2   4  16    0.57    0.45   0
  -1 -11  -2    1.14    1.15   0
  -1  -5  -3   61.15    0.90   0
  -1   2   4   14.39    0.18   0
   0   4   9    0.68    0.36   0
   1   4   8   66.71    0.94   0
   3 -10  -4   14.42    0.72   0
   3  -1  -2  441.80    1.42   0
   4   4   8   -0.08    0.58   0
   5   3   5   36.56    1.08   0
   5   4   9    3.72    0.79   0
   6   0   0    1.92    0.47   0
   6   3   6    1.47    0.72   0
   6   4  10   70.09    1.88   0
   7   3   7   -0.09    1.16   0
   8   3   9    2.53    1.35   0
   9   0   3  241.34    2.68   0
   9   1   5   77.71    1.81   0
   9   2   8    4.26    1.18   0
  10  -4   0   29.73    1.40   0
  -8  -5   9   34.48    1.50   0
  -8  -4  10    4.23    1.04   0
  -8  -3  12   -1.69    1.15   0
  -7  -2   9   16.95    1.03   0
  -6  -8   3    0.58    0.98   0
  -6  -7   3   58.20    1.54   0
  -6  -6   3  227.15    2.54   0
  -6  -4   4    0.55    0.89   0
  -5  -4   2    7.05    0.78   0
  -5   1   9  185.09    1.28   0
  -5   2  16   10.03    0.46   0
  -4  -5   0    2.50    0.59   0
  -4  -3   1    4.20    0.48   0
  -4  -2   2   95.22    1.15   0
  -4  -1   3  325.14    1.77   0
  -3  -9  -1    8.93    1.19   0
  -2   3   8  292.89    0.75   0
  -2   4  14   26.12    0.55   0
  -2   4  17   -0.14    0.44   0
  -1  -3  -2  450.76    1.76   0
   2   5  15   49.17    1.47   0
   3   0  -1  535.60    1.83   0
   3   2   2  104.70    1.08   0
   3   4   7   24.57    0.89   0
   3   5  14    2.68    1.09   0
   3   5  15    0.31    1.09   0
   4  -1  -2   52.61    0.66   0
   4   2   2  690.98    2.97   0
   5   4   8    8.12    1.02   0
   6  -3  -3    8.65    0.46   0
   6   2   3    9.45    0.68   0
   6   4   9   92.43    1.94   0
   7  -4  -3    6.19    0.48   0
   7   1   2   38.93    1.02   0
   7   2   4   15.65    0.93   0
   8  -6  -3    1.00    0.56   0
   8  -1   0   84.09    1.48   0
   8   1   3   37.40    1.22   0
   8   2   5   86.80    1.94   0
   9  -2   0   88.51    1.69   0
   9  -1   1    3.26    1.02   0
  10   0   4   64.22    1.95   0
  -8  -5  10    0.88    1.38   0
  -8  -4  11   -1.95    1.22   0
  -7  -7   6   19.51    1.57   0
  -7  -6   6   41.58    1.81   0
  -7  -5   6    9.46    0.94   0
  -7  -3   8    2.41    0.97   0
  -7  -1  12   11.01    0.90   0
  -6  -9   4    2.36    1.64   0
  -6  -2   6   81.40    1.26   0
  -6   0  10    0.87    0.55   0
  -5  -9   2   19.08    1.53   0
  -5  -1   5  281.26    1.85   0
  -4 -10   1    1.90    1.46   0
  -4  -8   0    0.57    0.77   0
  -4  -7   0   71.83    1.45   0
  -4  -6   0  116.75    1.60   0
  -3  -5  -1   23.24    0.75   0
  -3  -3   0   31.36    0.79   0
  -3   0   3 3872.02    4.68   0
  -2  -8  -2   42.93    1.17   0
  -2  -5  -2   24.77    0.68   0
  -1  -7  -3  118.20    1.43   0
   1  -8  -4   36.58    0.82   0
   1   5  14    2.23    0.71   0
   1   5  15   19.44    1.00   0
   1   5  16   32.58    1.16   0
   2   2   2   11.29    0.49   0
   2   3   4  363.26    1.91   0
   2   4   7    4.52    0.56   0
   2   5  13    0.35    0.77   0
   3   3   4   17.75    0.60   0
   3   5  12    1.19    0.91   0
   3   5  13    2.27    0.76   0
   4   3   4   22.34    0.73   0
   4   4   7  152.54    1.76   0
   4   5  13   84.44    1.86   0
   4   5  14    8.00    1.03   0
   6   1   1   22.57    0.77   0
   6   3   5    7.67    0.71   0
   7  -2  -2   39.89    0.91   0
   7  -1  -1    3.44    0.50   0
   7   3   6   -0.03    0.79   0
   7   4  10   -1.09    1.42   0
   8  -3  -2   22.35    0.84   0
   8   3   8    4.43    1.06   0
   9  -5  -2    0.22    0.73   0
   9   1   4   11.97    1.08   0
   9   2   6    4.31    1.34   0
  10  -1   2   40.86    1.59   0
  -6  -8   4    1.68    1.34   0
  -6  -5   4   95.96    1.66   0
  -6  -1   8   74.92    1.20   0
  -5  -8   2   12.19    1.28   0
  -5  -5   2   42.39    1.09   0
  -5   0   7  189.28    1.44   0
  -3 -10   0   21.41    1.54   0
  -3  -6  -1  369.44    2.53   0
  -3   2   7   54.06    0.36   0
  -2  -7  -2  167.22    1.82   0
  -2  -6  -2   23.80    0.72   0
  -2  -3  -1  128.02    1.10   0
  -2   4  13    3.71    0.34   0
  -1   4  10  272.85    1.37   0
   0 -11  -2    1.99    1.11   0
   0  -4  -3   21.67    0.45   0
   0   2   3   48.62    0.42   0
   1  -3  -3   81.48    0.50   0
   1   5  13   25.66    0.95   0
   2   5  12    9.38    0.68   0
   3   5  11    4.26    0.90   0
   4  -2  -3   41.87    0.50   0
   4   5  11   11.42    1.12   0
   4   5  12    1.17    0.79   0
   5  -9  -4   12.70    0.40   0
   5  -1  -2   17.07    0.49   0
   5   0  -1   74.91    0.97   0
   5   2   2   33.96    0.83   0
   5   3   4   60.26    1.14   0
   5   4   7   54.91    1.28   0
   6  -5  -4   94.37    0.78   0
   6   4   8   12.62    0.97   0
   7   2   3   18.78    1.03   0
   7   4   9   37.77    1.70   0
   8  -5  -3    0.68    0.53   0
   8   2   4   80.48    1.82   0
   8   3   7    5.40    1.01   0
  10   1   5    9.91    1.65   0
  -7  -7   7   52.15    1.98   0
  -7  -6   7    0.52    1.29   0
  -7  -5   7    8.77    0.96   0
  -7  -4   8   11.51    1.08   0
  -7  -3   9   23.40    1.20   0
  -7  -1  14    0.36    0.93   0
  -5  -6   2  228.32    2.36   0
  -4  -9   1    8.14    1.01   0
  -4  -4   1  111.28    1.36   0
  -3  -2   1  514.16    2.16   0
  -3  -1   2  441.43    1.83   0
   0  -9  -3   -0.23    0.52   0
   0   3   5  133.09    0.86   0
   0   4   8   19.47    0.51   0
   1 -10  -3   15.65    0.97   0
   2  -1  -2 1038.83    1.54   0
   3  -9  -4   -0.82    0.53   0
   3  -2  -3  238.61    0.83   0
   3   1   0   25.39    0.52   0
   3   4   6  145.87    1.58   0
   4   4   6   67.82    1.31   0
   5  -4  -4   48.14    0.48   0
   5   1   0   11.47    0.65   0
   5   5  11   -0.03    1.12   0
   5   5  12  147.79    2.27   0
   6   2   2   22.94    0.99   0
   6   3   4  166.09    2.00   0
   6   4   7    3.15    1.07   0
   7   1   1   31.41    1.09   0
   7   3   5   18.41    1.03   0
   8   1   2   10.27    0.88   0
   8   3   6    6.50    1.24   0
   9   1   3  278.52    3.04   0
   9   2   5   34.41    1.71   0
  10  -4  -1    2.73    0.95   0
  -7  -2  11    1.79    0.65   0
  -6  -8   5   -0.75    1.42   0
  -6  -3   6   15.59    0.77   0
  -5  -4   3   14.98    0.76   0
  -4 -10   2    0.59    1.38   0
  -4  -8   1    2.36    0.80   0
  -4  -5   1    0.04    0.75   0
  -4   1   7    4.68    0.31   0
  -3  -9   0    9.47    1.12   0
  -3  -4   0  842.06    3.31   0
  -1  -9  -2    6.51    0.89   0
   0  -8  -3  134.38    1.53   0
   2  -8  -4   47.99    0.83   0
   2  -5  -4   23.63    0.36   0
   2   4   6   28.91    0.78   0
   2   5  10    9.87    0.72   0
   3   5  10   -0.30    0.54   0
   4  -9  -4  101.73    1.02   0
   4   5  10   37.44    1.15   0
   5   4   6   73.00    1.38   0
   5   5  10   21.96    1.29   0
   6  -1  -2   19.32    0.66   0
   6   5  12    5.47    1.14   0
   7   4   8    7.38    1.07   0
   8  -1  -1   25.74    1.01   0
   9  -2  -1   23.61    1.09   0
   9  -1   0    6.07    0.84   0
   9   0   1   73.46    1.69   0
  10  -2   0   17.50    1.24   0
  10  -1   1   45.36    1.58   0
  10   1   4   31.69    1.86   0
  -7  -7   8   39.34    1.64   0
  -7  -6   8   21.16    1.25   0
  -7  -5   8   20.64    1.13   0
  -7  -4   9   -1.26    1.10   0
  -7  -3  10    8.14    1.02   0
  -7  -2  12    4.94    1.00   0
  -6  -7   5    6.65    0.99   0
  -6  -6   5    6.43    1.09   0
  -6  -5   5   21.71    1.03   0
  -6  -1   9    2.91    0.49   0
  -6   0  12    7.02    0.68   0
  -5  -8   3   17.97    1.22   0
  -5  -5   3  148.75    1.92   0
  -5  -3   4   61.17    1.18   0
  -4  -7   1  141.81    1.92   0
  -4  -6   1  362.17    2.73   0
  -4  -3   2  194.56    1.64   0
  -4   2  10  309.56    1.20   0
  -3 -10   1    2.14    1.30   0
  -3   1   5  387.74    1.26   0
  -2  -9  -1   13.25    0.94   0
  -2   0   2 7457.12    5.24   0
  -1  -4  -2    0.10    0.37   0
  -1   3   6   39.45    0.40   0
   0 -10  -2    3.49    0.95   0
   0  -5  -3   52.09    0.75   0
   0   5  13    1.55    0.62   0
   1   2   2 1056.50    2.35   0
   1   5  11   15.05    0.70   0
   3   3   3  436.58    2.30   0
   3   5   9   19.17    0.94   0
   4   3   3  171.83    1.61   0
   4   5   9   13.17    1.01   0
   5   3   3   24.42    0.96   0
   6   1   0    0.54    0.46   0
   6   4   6   26.90    1.27   0
   6   5  11   24.16    1.40   0
   7   3   4    2.11    1.05   0
   7   4   7   14.60    1.33   0
   8  -4  -3    5.50    0.60   0
   8  -2  -2   37.84    1.05   0
   8   0   0  118.92    1.66   0
   8   2   3    1.65    0.75   0
   8   3   5    1.54    1.20   0
   8   4   9    7.91    1.25   0
   9   2   4   22.74    1.56   0
   9   3   7    3.57    1.21   0
  10   0   2   26.25    1.52   0
  -7  -5   9    5.59    1.29   0
  -7  -3  11   17.89    1.15   0
  -7  -2  13    1.29    1.00   0
  -6  -8   6    0.85    1.49   0
  -6  -4   6    6.21    0.78   0
  -6  -2   8    5.87    0.72   0
  -5  -9   4   13.30    1.53   0
  -5  -7   3   11.39    0.94   0
  -5  -6   3  110.14    1.75   0
  -5  -2   5   11.25    0.59   0
  -4  -1   4  581.12    2.34   0
  -3  -7   0   74.82    1.50   0
  -3  -5   0    0.47    0.63   0
  -2  -8  -1    2.26    0.85   0
  -2  -4  -1   40.88    0.75   0
  -2   4  12  346.16    1.20   0
  -1 -10  -1   27.32    1.23   0
  -1  -8  -2  130.60    1.63   0
   0  -6  -3   79.58    1.01   0
   1  -9  -3   57.51    1.16   0
   2   1   0  409.91    1.51   0
   2   5   9    5.32    0.66   0
   3   2   1   15.58    0.60   0
   4   2   1   78.78    1.03   0
   5   2   1  326.67    2.20   0
   5   4   5    6.81    0.85   0
   5   5   9    4.13    0.80   0
   6  -4  -4   -0.37    0.33   0
   6  -2  -3  101.43    1.07   0
   6   3   3   30.18    1.13   0
   6   5  10    7.17    1.10   0
   7  -7  -4   18.62    0.39   0
   7  -1  -2  112.15    1.40   0
   7   0  -1  415.98    2.71   0
   8   1   1    0.36    0.72   0
   8   4   8   -0.05    1.10   0
   9  -3  -2    0.47    0.73   0
   9   1   2   95.78    1.83   0
   9   3   6    1.53    1.39   0
  10  -3  -1    4.99    0.85   0
  10   1   3   26.51    1.71   0
  -7  -6   9   47.41    1.68   0
  -7  -4  10    1.75    0.90   0
  -7  -2  14   29.86    1.32   0
  -6  -7   6    1.58    1.24   0
  -6  -6   6    2.16    1.12   0
  -6  -5   6   12.28    1.09   0
  -6  -1  10   18.78    0.84   0
  -5   1  11   71.52    0.90   0
  -4 -10   3   13.38    1.36   0
  -4  -8   2    2.30    1.10   0
  -4  -4   2  161.63    1.70   0
  -2  -7  -1  234.87    2.13   0
  -2  -5  -1   15.49    0.73   0
  -2  -1   1 2483.33    3.63   0
  -1  -7  -2  217.66    1.91   0
  -1  -5  -2   17.80    0.62   0
  -1   4   9   15.98    0.39   0
   0   5  12   -0.57    0.48   0
   1   5  10    0.19    0.49   0
   2   3   3  899.58    2.89   0
   3  -8  -4   -0.59    0.37   0
   3   4   5   10.46    0.56   0
   3   5   8   77.28    1.35   0
   4   5   8    2.58    0.63   0
   5   5   8   28.35    1.32   0
   6   2   1   18.56    0.76   0
   6   4   5  102.10    1.79   0
   6   5   9    4.34    0.94   0
   7  -5  -4    4.57    0.41   0
   7   1   0   -0.32    0.56   0
   7   4   6    6.22    0.90   0
   7   5  10   19.09    1.65   0
   8   2   2  157.65    2.17   0
   8   3   4    1.47    1.08   0
   8   4   7    3.87    1.33   0
  -7  -6  10   22.82    1.44   0
  -7  -5  10   -1.40    0.96   0
  -7  -4  11    0.07    1.20   0
  -7  -3  12    3.76    0.81   0
  -6  -8   7    9.09    1.56   0
  -6  -4   7   12.64    1.01   0
  -6   0  14   61.30    1.19   0
  -5  -9   5   68.37    2.17   0
  -5  -7   4    0.80    1.13   0
  -5  -5   4    2.02    0.82   0
  -4  -7   2   30.79    1.21   0
  -4  -5   2  193.40    1.97   0
  -3 -10   2   17.08    1.43   0
  -3  -3   1   16.45    0.55   0
  -2  -6  -1   13.54    0.63   0
  -1  -6  -2   38.96    0.79   0
  -1  -1   0  300.11    1.03   0
   1   4   6    4.51    0.35   0
   2   4   5   10.49    0.60   0
   3 -10  -3   35.05    1.00   0
   6   5   8   23.99    1.32   0
   7  -2  -3   13.23    0.67   0
   7   3   3   18.03    0.94   0
   7   5   9    0.85    1.25   0
   8  -3  -3   -0.57    0.53   0
   9  -5  -3    7.29    0.72   0
   9  -1  -1    1.43    0.71   0
   9   1   1    2.03    1.00   0
   9   3   5    0.59    0.95   0
  10  -4  -2   19.69    1.07   0
  10  -2  -1    0.52    1.08   0
  10  -1   0    2.65    0.87   0
  10   2   4   -1.66    1.36   0
  -7  -5  11    1.03    1.02   0
  -7  -4  12    5.58    1.35   0
  -7  -3  13    0.35    0.88   0
  -6  -7   7   39.04    1.68   0
  -6  -6   7    0.73    1.03   0
  -6  -5   7    3.72    1.13   0
  -6  -3   8   24.84    1.04   0
  -6  -2   9    7.68    0.62   0
  -5  -3   5   12.46    0.63   0
  -4 -10   4   50.28    1.96   0
  -4  -9   3    4.69    0.99   0
  -4  -6   2  148.93    1.83   0
  -3  -8   1   23.08    1.26   0
  -2  -9   0   87.72    1.62   0
  -1  -9  -1    0.05    0.83   0
   0   4   7   26.87    0.49   0
   0   5  11    7.07    0.51   0
   1  -8  -3    1.32    0.55   0
   1   5   9  169.00    1.53   0
   2   5   8  278.12    2.10   0
   3   6  13  154.47    2.20   0
   3   6  14    9.98    0.99   0
   4  -8  -4    1.63    0.36   0
   4   6  12   91.98    1.89   0
   4   6  13   38.87    1.39   0
   5   3   2   62.23    1.11   0
   5   4   4   -1.94    0.75   0
   5   5   7   10.53    0.87   0
   7   4   5   -0.37    0.75   0
   7   5   8    4.74    1.38   0
   8  -1  -2   73.49    1.32   0
   8   1   0   78.31    1.61   0
   8   4   6   36.45    1.45   0
   9  -4  -3    5.50    0.69   0
   9  -2  -2    0.41    0.77   0
  10   1   2   40.34    1.46   0
  -7  -5  12   84.27    2.17   0
  -7  -4  13    1.14    1.39   0
  -6  -8   8   26.03    1.53   0
  -5  -9   6   -0.65    1.59   0
  -5  -8   5    6.14    1.04   0
  -5   0   9  366.24    2.03   0
  -5   1  12   28.35    0.67   0
  -4  -8   3   23.79    1.28   0
  -4  -3   3  231.64    1.79   0
  -4   0   6   65.48    0.76   0
  -3  -4   1  430.77    2.40   0
  -3  -2   2  987.84    2.99   0
  -1   0   1 6649.93    3.48   0
  -1   5  16   10.18    0.63   0
   0  -3  -2   47.64    0.53   0
   1 -11  -1    0.32    1.09   0
   2   6  14  156.82    2.10   0
   3  -7  -4   65.89    0.73   0
   3   3   2   30.61    0.78   0
   3   5   7  194.89    1.86   0
   3   6  12    5.19    0.94   0
   4 -10  -3   17.31    0.79   0
   4   0  -2  270.14    1.47   0
   4   1  -1  316.48    1.76   0
   4   6  11   62.77    1.67   0
   5  -3  -4   60.94    0.60   0
   5   6  11   62.38    1.79   0
   5   6  12   36.51    1.41   0
   6   0  -2  298.10    1.98   0
   6   1  -1    7.67    0.56   0
   6   3   2    0.49    0.56   0
   6   4   4   -0.62    0.71   0
   6   5   7    6.51    0.87   0
   7  -4  -4   17.37    0.53   0
   8   2   1   33.33    1.29   0
   8   3   3    3.05    0.89   0
   8   4   5    2.27    1.22   0
   9   2   2    4.14    0.96   0
  10   2   3    2.84    1.50   0
  -6  -7   8   18.64    1.28   0
  -6  -6   8    0.35    1.23   0
  -6  -5   8   24.20    1.36   0
  -6  -4   8    8.53    0.83   0
  -6  -3   9   47.82    1.31   0
  -6  -1  12    9.59    0.63   0
  -5  -7   5   24.01    1.14   0
  -5  -6   5   -0.74    1.03   0
  -5  -5   5    0.09    0.86   0
  -5  -4   5   19.51    0.82   0
  -4  -9   4   99.40    2.18   0
  -4  -7   3    1.16    1.01   0
  -4  -2   4    1.12    0.52   0
  -4  -1   5   30.67    0.69   0
  -4   1   8    7.57    0.35   0
  -4   2  11    7.88    0.34   0
  -3 -10   3   32.85    1.72   0
  -3  -9   2    2.47    0.88   0
  -3  -6   1   70.43    1.32   0
  -3  -5   1   50.16    1.08   0
  -2  -8   0   87.96    1.47   0
  -1 -11   1    1.55    1.31   0
  -1   5  15   10.22    0.54   0
   0  -8  -2   48.48    0.97   0
   1  -7  -3  635.38    2.66   0
   2   6  13    1.28    0.85   0
   4   2   0   60.12    0.98   0
   4   5   6  600.01    3.46   0
   4   6  10    2.79    1.02   0
   5  -8  -4    2.91    0.31   0
   5   5   6   53.09    1.40   0
   5   6  10   38.30    1.57   0
   6  -1  -3    9.01    0.55   0
   7   1  -1    2.79    0.75   0
   7   3   2    4.52    0.77   0
   7   4   4   67.12    1.52   0
   7   5   7    4.17    1.01   0
   8  -2  -3  117.01    1.49   0
   8   5   8   54.18    1.84   0
   9   0  -1    7.67    1.06   0
   9   4   6    0.58    1.22   0
  10  -1  -1   14.65    1.22   0
  10   0   0    2.10    0.90   0
  -6  -7   9   39.98    1.88   0
  -6  -1  13   14.65    0.93   0
  -5  -9   7   24.06    1.83   0
  -5  -8   6   28.28    1.37   0
  -4  -6   3  289.96    2.57   0
  -3  -1   3  318.35    1.55   0
  -2  -9   1   62.88    1.61   0
  -2  -7   0  399.26    2.75   0
   0   5  10   56.00    0.85   0
   1  -6  -3  105.34    0.99   0
   1   5   8  275.19    1.83   0
   2 -10  -2  161.96    1.86   0
   2   5   7   47.29    0.90   0
   3   6  10   28.87    1.13   0
   4  -3  -4   88.79    0.53   0
   5   4   3   48.69    1.22   0
   6   5   6   22.37    1.08   0
   6   6  10  145.53    2.40   0
   7   5   6   32.07    1.49   0
   8  -6  -4   47.38    0.74   0
   8  -5  -4   56.41    0.86   0
   8   3   2   40.58    1.43   0
   8   4   4    8.20    1.26   0
   8   5   7    2.59    1.52   0
   9  -3  -3    6.08    0.62   0
   9  -1  -2   11.45    1.00   0
   9   1   0    5.08    0.84   0
   9   3   3   -1.01    1.00   0
   9   4   5    3.04    1.44   0
  -6  -6   9   10.42    1.08   0
  -6  -5   9   21.72    1.26   0
  -6  -4   9    2.11    0.74   0
  -6  -3  10   13.86    1.00   0
  -6  -2  11    0.40    0.64   0
  -6  -1  14   16.84    1.04   0
  -5  -7   6   55.10    1.50   0
  -5  -2   7  326.13    2.19   0
  -5   1  14    0.47    0.57   0
  -4  -9   5    3.89    1.33   0
  -4  -8   4    2.09    0.85   0
  -2  -6   0   92.75    1.33   0
  -2  -4   0  340.08    1.92   0
  -2   4  11  144.73    0.66   0
  -1  -9   0   -0.73    0.91   0
   0  -7  -2   75.29    1.12   0
   0   3   4   49.51    0.52   0
   1  -9  -2    4.95    0.57   0
   1   4   5   71.88    0.84   0
   1   6  14    3.22    0.75   0
   2   4   4  184.39    1.49   0
   2   6  11    5.86    0.74   0
   3  -9  -3    2.91    0.58   0
   3  -6  -4  142.21    0.83   0
   4   4   3  511.29    2.85   0
   5   3   1  259.39    2.08   0
   5   5   5  716.56    3.99   0
   5   6   9   10.72    1.03   0
   6   3   1   34.59    1.09   0
   6   4   3   51.69    1.22   0
   6   6   9   10.39    1.37   0
   7  -3  -4    4.11    0.47   0
   7  -1  -3  253.33    1.89   0
   7   4   3    3.93    1.02   0
   8  -4  -4   13.29    0.60   0
   8   0  -2  120.88    1.69   0
   8   1  -1   28.63    1.14   0
   9   2   1    5.57    0.92   0
  10   2   2    4.02    1.08   0
  -6  -7  10   67.27    1.92   0
  -6  -6  10   26.04    1.57   0
  -6  -4  10   27.18    1.32   0
  -6  -2  12    4.80    0.84   0
  -6  -1  15    6.13    0.77   0
  -5  -8   7   24.17    1.40   0
  -5  -6   6   10.27    0.90   0
  -5  -5   6   35.71    1.25   0
  -5  -4   6  136.65    1.69   0
  -5   1  15    4.56    0.61   0
  -4  -3   4   88.40    1.16   0
  -3 -10   4   12.12    1.15   0
  -3  -9   3    1.95    0.89   0
  -3  -7   2    8.09    0.96   0
  -3  -3   2  484.20    2.32   0
  -2  -2   1   81.68    0.84   0
  -1 -11   2   34.08    1.62   0
  -1  -6  -1  116.59    1.35   0
  -1   4   8    8.30    0.29   0
   0  -9  -1   -0.10    0.61   0
   0  -4  -2  374.20    1.59   0
   0   1   1  429.35    0.82   0
   1 -10  -1  122.74    1.89   0
   1   6  13    9.69    0.74   0
   3  -5  -4   37.00    0.35   0
   3   2   0  374.91    1.86   0
   3   6   9    2.73    0.86   0
   4   3   1    5.55    0.52   0
   4   5   5   90.87    1.39   0
   5   6   8   55.59    1.65   0
   6   5   5   26.87    1.10   0
   6   6   8   36.86    1.61   0
   7   3   1    2.80    0.73   0
   7   5   5   18.17    1.32   0
   7   6   9  124.30    2.40   0
   8   2   0    1.87    0.77   0
   8   5   6    2.44    1.08   0
   9  -2  -3   42.50    1.14   0
   9   3   2   22.10    1.53   0
   9   4   4    8.95    1.51   0
  10  -4  -3   54.70    1.35   0
  10   1   0    0.27    1.21   0
  -6  -6  11    5.86    1.40   0
  -6  -5  10   12.58    1.01   0
  -6  -3  11    0.38    0.70   0
  -6  -2  13   -0.19    0.93   0
  -5  -8   8   42.68    1.82   0
  -5  -7   7   44.56    1.46   0
  -5  -3   7  258.16    2.20   0
  -5  -1   9  181.46    1.66   0
  -5   0  11  243.20    1.77   0
  -5   1  16   -0.34    0.58   0
  -4  -9   6   27.89    1.62   0
  -4  -8   5   46.65    1.67   0
  -4  -6   4    4.22    0.96   0
  -4  -4   4    0.31    0.72   0
  -3  -4   2  141.85    1.48   0
  -2  -8   1   34.11    1.08   0
   0 -10   0   69.53    1.47   0
   0  -5  -2  171.34    1.27   0
   0   4   6   43.19    0.60   0
   0   5   9   94.65    1.00   0
   1 -11   0   57.46    1.51   0
   1   6  12    1.89    0.68   0
   2   5   6  139.97    1.48   0
   2   6  10   30.80    0.88   0
   4  -7  -4   62.43    0.63   0
   4   6   8   -0.44    0.69   0
   6  -2  -4  276.35    1.60   0
   7   6   8   81.15    2.17   0
   8  -7  -4   12.17    0.41   0
   8  -3  -4    8.31    0.57   0
   8  -1  -3   20.24    0.76   0
   8   3   1   38.69    1.45   0
   8   4   3    8.24    1.00   0
   9   1  -1    1.85    1.07   0
  10  -3  -3   35.84    1.20   0
  10  -1  -2   14.38    1.18   0
  10   2   1    3.81    1.27   0
  -6  -6  12   28.38    1.74   0
  -6  -5  11    4.92    1.01   0
  -6  -4  11   -0.22    0.81   0
  -6  -3  12   -0.93    0.70   0
  -6  -2  14   -0.18    0.92   0
  -6  -2  15   47.86    1.46   0
  -5  -6   7   12.41    0.91   0
  -5  -5   7   46.18    1.40   0
  -5  -4   7    3.01    0.86   0
  -5  -2   8   24.16    0.76   0
  -4  -5   4  357.26    2.62   0
  -4  -2   5  345.12    2.03   0
  -4   1   9   50.23    0.67   0
  -4   2  12   -0.44    0.27   0
  -3 -10   5   -1.18    1.09   0
  -3  -9   4   -0.14    1.23   0
  -3  -8   3    6.90    0.86   0
  -3  -5   2  126.64    1.47   0
  -2 -10   3   60.49    1.66   0
  -2  -9   2   25.50    1.10   0
  -2  -7   1    2.10    0.78   0
  -1  -8   0    0.33    0.67   0
  -1   5  12   44.55    0.68   0
   1  -8  -2   36.49    0.90   0
   1   5   7  114.19    1.22   0
   3   3   1   69.22    0.94   0
   3   5   5   73.39    1.17   0
   3   6   8    1.08    0.78   0
   4  -9  -3    3.64    0.57   0
   5  -2  -4  102.58    0.86   0
   5   1  -2   16.19    0.56   0
   5   2  -1    6.85    0.65   0
   5   4   2   32.16    0.94   0
   5   5   4   24.17    1.07   0
   5   6   7   58.37    1.43   0
   6   1  -2   22.74    0.70   0
   6   2  -1   39.34    0.94   0
   6   4   2   -0.09    0.61   0
   6   5   4  404.46    3.25   0
   6   6   7    9.11    0.97   0
   7  -2  -4  108.77    1.20   0
   7   1  -2  104.18    1.52   0
   7   2  -1  462.32    3.08   0
   7   4   2    0.82    1.04   0
   8   5   5   10.28    1.13   0
   9  -5  -4   -0.96    0.60   0
  10   3   2   -0.04    1.35   0
  -6  -5  12    1.25    0.99   0
  -6  -4  12   20.52    1.14   0
  -6  -3  13    0.25    0.74   0
  -6  -3  14   21.06    1.31   0
  -5  -8   9    2.32    1.18   0
  -5  -7   8    3.12    0.95   0
  -4  -9   7    5.49    1.52   0
  -4  -8   6   99.20    2.08   0
  -4  -7   5  213.79    2.40   0
  -3  -2   3  235.16    1.50   0
  -3   2   8   16.36    0.29   0
  -3   3  11   48.86    0.34   0
  -1 -10   2  105.48    2.00   0
  -1  -9   1    1.99    1.02   0
   1   2   1 1895.47    3.07   0
   1   6  11   91.01    1.26   0
   2   6   9   86.55    1.28   0
   4   4   2  105.93    1.36   0
   4   5   4  103.75    1.50   0
   4   6   7   23.40    0.99   0
   4   7  12    9.76    1.37   0
   5   0  -3  599.82    2.47   0
   5   3   0  372.65    2.48   0
   6   3   0    0.70    0.73   0
   7   0  -3   33.10    0.97   0
   7   3   0   11.51    0.94   0
   7   5   4   13.50    1.03   0
   7   6   7    0.58    1.06   0
   8   1  -2   73.63    1.46   0
   8   4   2   11.28    1.29   0
   9  -4  -4    6.08    0.69   0
   9  -1  -3    3.18    0.82   0
   9   3   1    3.95    0.96   0
  10  -2  -3    6.51    0.98   0
  -6  -5  13    2.14    1.05   0
  -6  -4  13    0.23    0.91   0
  -6  -4  14   11.22    1.46   0
  -6  -3  15   13.03    1.30   0
  -5  -8  10    4.72    1.53   0
  -5  -7   9    0.64    1.40   0
  -5  -6   8    1.14    0.83   0
  -5  -5   8   31.37    1.27   0
  -5  -4   8   18.99    1.02   0
  -5  -3   8   14.18    0.72   0
  -4  -6   5   27.63    0.99   0
  -4  -3   5    5.72    0.54   0
  -3 -10   6    6.47    1.19   0
  -3  -8   4    0.36    0.98   0
  -2  -3   1  189.00    1.33   0
  -2  -1   2 1052.32    2.37   0
  -1  -7   0    1.61    0.71   0
   0 -11   2    4.38    1.30   0
   0   6  15   -0.62    0.61   0
   1 -11   1    1.95    1.14   0
   1  -9  -1    2.94    0.77   0
   2 -10  -1    5.85    0.91   0
   2   1  -1 2481.18    3.61   0
   2   4   3   47.23    0.85   0
   3  -8  -3    8.87    0.52   0
   3  -1  -3  329.53    1.16   0
   3   6   7    3.64    0.73   0
   4 -10  -2    1.46    0.76   0
   4   7  11    5.73    1.17   0
   5   6   6  126.38    1.87   0
   5   7  10    0.78    1.19   0
   6   6   6   18.11    1.08   0
   7   6   6    1.32    1.36   0
   8  -2  -4   -0.03    0.58   0
   8   2  -1   65.24    1.40   0
   8   5   4    8.01    1.08   0
   9  -3  -4    0.70    0.72   0
  10   0  -2    1.09    1.02   0
  10   1  -1   13.67    1.10   0
  10   2   0   16.54    1.18   0
  -5  -6   9   33.49    1.43   0
  -5   0  13   15.06    0.74   0
  -4  -9   8   -0.57    1.11   0
  -4  -8   7  117.10    2.29   0
  -4  -7   6    0.14    1.00   0
  -4  -5   5  143.13    1.75   0
  -4  -4   5    3.76    0.57   0
  -3  -9   5   25.76    1.31   0
  -3  -6   3    8.68    0.67   0
  -3  -3   3  446.57    2.30   0
  -3  -1   4 1246.42    3.08   0
  -3   0   5   24.25    0.47   0
  -2  -9   3    8.75    0.93   0
  -2  -5   1  200.60    1.66   0
  -2  -4   1   49.04    0.82   0
  -2   1   4   11.22    0.22   0
  -1   5  11    1.18    0.33   0
   0 -10   1    4.09    0.83   0
   0  -7  -1   14.03    0.72   0
   0   2   2  910.53    1.67   0
   0   5   8    5.96    0.40   0
   0   6  14    0.89    0.54   0
   1 -10   0    1.45    0.86   0
   1   6  10    0.47    0.53   0
   2   2   0  173.48    1.13   0
   3   4   2    5.50    0.63   0
   3   5   4   52.04    1.08   0
   3   7  12   23.19    1.06   0
   4   3   0  117.09    1.30   0
   4   6   6    1.31    0.66   0
   4   7  10   41.46    1.51   0
   5  -9  -3    0.66    0.50   0
   5   5   3    0.72    0.84   0
   6   4   1   11.34    0.73   0
   6   5   3   61.30    1.39   0
   6   7   9   -0.69    1.31   0
   7   4   1   34.06    1.33   0
   7   5   3  243.06    2.67   0
   8   6   6    0.25    1.43   0
   9   1  -2    6.86    1.05   0
   9   4   2    3.74    1.14   0
   9   5   4   -0.25    1.12   0
  10   3   1    4.47    1.16   0
  -5  -7  10    9.42    1.19   0
  -5  -5   9   26.10    1.34   0
  -5  -4   9    5.85    0.93   0
  -5  -3   9   16.59    0.75   0
  -5  -2  10   58.67    1.17   0
  -5  -1  11   68.85    1.10   0
  -5   0  15   33.70    1.05   0
  -4   0   8   24.95    0.59   0
  -4   1  10    3.04    0.37   0
  -4   2  14   42.30    0.71   0
  -3  -7   4   63.79    1.49   0
  -3  -5   3   43.23    0.95   0
  -3  -4   3   64.25    1.02   0
  -2  -7   2    0.49    0.78   0
  -1 -10   3   13.73    1.32   0
  -1  -8   1  220.41    2.20   0
  -1  -6   0   78.29    1.18   0
   0   6  13    8.81    0.61   0
   1   5   6    6.80    0.51   0
   3   7  11    0.41    0.77   0
   5   4   1   79.12    1.28   0
   5   6   5    5.36    1.08   0
   5   7   9   -1.19    0.94   0
   6  -1  -4    1.52    0.34   0
   6   6   5    0.47    0.79   0
   7  -1  -4    3.41    0.44   0
   7   6   5   -3.25    1.20   0
   8   4   1   36.82    1.48   0
   8   5   3    0.69    0.98   0
   9  -2  -4    0.60    0.72   0
   9   0  -3   -0.31    0.82   0
   9   3   0   23.84    1.19   0
  10  -1  -3    0.47    0.78   0
  -5  -7  11   15.73    1.33   0
  -5  -7  12   18.56    1.63   0
  -5  -6  10   12.05    1.07   0
  -5  -1  12   28.36    0.94   0
  -4  -8   8   22.27    1.26   0
  -4  -7   7    1.77    1.14   0
  -4  -6   6    0.57    0.72   0
  -4  -5   6   19.83    0.96   0
  -4  -3   6   31.82    0.90   0
  -4  -1   7    3.62    0.39   0
  -4   2  15    0.76    0.45   0
  -3  -9   6   18.72    1.24   0
  -3  -8   5   35.63    1.21   0
  -2 -10   5    9.33    1.15   0
  -2  -9   4    3.45    1.03   0
  -1  -9   2    5.56    0.83   0
   1   6   9   49.87    0.96   0
   2   3   1  131.09    1.10   0
   2   7  12   71.12    1.43   0
   3   2  -1  534.34    2.23   0
   3   6   6  145.45    1.74   0
   3   7  10   12.60    1.05   0
   4   6   5    7.49    0.85   0
   4   7   9   11.93    0.94   0
   5  -7  -4   -0.40    0.23   0
   5  -1  -4  203.21    1.32   0
   5   7   8   26.54    1.46   0
   6  -9  -3    0.52    0.47   0
   6   1  -3    8.65    0.67   0
   6   2  -2   41.47    0.94   0
   6   7   8    2.05    1.06   0
   7   1  -3  245.56    2.14   0
   7   2  -2   43.84    1.06   0
   7   3  -1   36.42    1.24   0
   8  -1  -4    0.48    0.47   0
   8   2  -2   39.53    1.28   0
   8   6   5   15.94    1.30   0
   9   5   3    9.36    1.24   0
  10   1  -2   13.76    1.34   0
  10   2  -1    0.72    1.22   0
  -5  -6  11    1.40    1.15   0
  -5  -5  10   38.83    1.26   0
  -5  -4  10    5.60    0.95   0
  -5  -3  10    8.84    0.67   0
  -4  -8   9    2.95    1.32   0
  -4  -4   6    4.36    0.58   0
  -4   2  16    0.28    0.53   0
  -3  -9   7   -0.17    1.26   0
  -3  -6   4  136.52    1.78   0
  -1  -4   0    6.59    0.47   0
  -1  -3   0   33.21    0.54   0
  -1   4   7  262.75    1.06   0
   0  -9   1   -0.22    0.88   0
   0  -8   0    9.77    0.65   0
   0  -6  -1  299.51    1.86   0
   0  -2  -1 2577.29    2.86   0
   0   4   5   27.17    0.48   0
   1  -8  -1  228.00    1.94   0
   2   0  -2 7761.35    5.32   0
   2   6   7  126.92    1.45   0
   3 -10  -1    1.25    0.77   0
   3   1  -2  450.04    1.84   0
   3   3   0   34.40    0.80   0
   4   7   8   -1.07    1.04   0
   5   2  -2    0.37    0.45   0
   5   5   2    0.06    0.82   0
   6   5   2  118.10    1.76   0
   6   6   4   49.14    1.50   0
   6   7   7   -0.06    1.36   0
   7   5   2    6.50    0.87   0
   7   6   4   37.50    1.60   0
   8   1  -3   18.10    0.96   0
   8   3  -1    1.09    0.76   0
   8   5   2  128.43    2.31   0
   9  -1  -4    4.88    0.79   0
  10   3   0    1.80    1.10   0
  -5  -6  12   30.21    1.41   0
  -5  -5  11    0.32    0.78   0
  -5  -4  11   33.16    1.31   0
  -5  -3  11    1.82    0.85   0
  -5  -1  13   42.92    0.99   0
  -5  -1  14    0.70    0.79   0
  -4  -7   8   26.67    1.17   0
  -4  -6   7    5.26    0.84   0
  -4  -2   7    9.90    0.66   0
  -3  -8   6   51.87    1.61   0
  -3  -2   4 1355.55    3.59   0
  -2 -10   6    4.36    1.14   0
  -2  -2   2   27.52    0.52   0
  -1 -10   4    3.45    1.22   0
   1 -10   1   27.18    1.24   0
   1  -9   0    1.12    0.77   0
   2   5   4   36.90    0.79   0
   2   7  11   53.27    1.25   0
   3  -7  -3    5.87    0.44   0
   3   5   3  211.79    1.82   0
   3   7   9    1.69    0.69   0
   5   1  -3   14.00    0.53   0
   5   6   4  183.24    2.16   0
   5   7   7   -0.73    0.90   0
   7   4   0    4.84    0.80   0
   8   4   0   11.84    0.95   0
   8   6   4   -0.20    1.05   0
   9   1  -3    4.31    1.01   0
   9   2  -2   -0.10    0.76   0
   9   3  -1   -0.85    1.05   0
   9   5   2    0.47    1.48   0
  10  -2  -4    2.05    0.89   0
  -5  -6  13    2.35    1.16   0
  -5  -5  12   24.09    1.24   0
  -5  -4  12    7.24    1.09   0
  -5  -3  12   20.88    1.12   0
  -5  -2  13    0.68    0.80   0
  -5  -1  15    4.32    0.88   0
  -5  -1  16   -0.51    0.96   0
  -4  -8  10   -1.02    1.10   0
  -4  -7   9   26.16    1.43   0
  -4  -5   7    6.55    0.68   0
  -4  -4   7   -0.54    0.70   0
  -4  -3   7    5.25    0.66   0
  -4   1  11    3.45    0.41   0
  -3  -9   8   15.95    1.53   0
  -3  -4   4  114.11    1.39   0
  -3  -3   4   40.92    0.79   0
  -2 -10   7    1.74    1.38   0
  -2  -8   4   41.04    1.44   0
  -2  -5   2  256.64    1.91   0
  -2   4  10   19.78    0.19   0
  -1  -8   2   36.45    1.06   0
  -1   5  10   90.17    0.75   0
   0  -5  -1   -0.02    0.31   0
   0   6  11    4.66    0.49   0
   1  -2  -2  802.72    1.06   0
   1   6   8  209.42    1.71   0
   2   4   2   49.45    0.80   0
   2   7  10   11.60    0.91   0
   3   4   1  672.99    2.97   0
   3   6   5   64.91    1.18   0
   3   7   8   91.17    1.60   0
   4   2  -2   91.41    1.12   0
   4   3  -1    4.58    0.62   0
   4   6   4   14.24    1.02   0
   4   7   7  112.10    1.90   0
   5   4   0   40.69    0.98   0
   6  -4  -5    6.58    0.30   0
   6   0  -4   34.80    0.74   0
   6   6   3   10.12    1.09   0
   6   7   6    2.06    0.95   0
   7   6   3   69.32    1.90   0
   7   7   6    3.50    1.18   0
   8  -4  -5   36.42    0.72   0
   8  -3  -5    9.51    0.58   0
   8   0  -4   85.09    1.31   0
  10  -1  -4    3.46    0.93   0
  10   2  -2   14.80    1.36   0
  -5  -5  13    1.23    0.99   0
  -5  -5  14    1.16    1.39   0
  -5  -4  13   71.10    1.77   0
  -5  -3  13   22.31    1.23   0
  -4  -8  11    4.99    1.22   0
  -4  -6   8   19.47    0.99   0
  -3  -9   9   10.89    1.65   0
  -3  -8   7   18.76    1.31   0
  -3  -7   6   11.10    1.08   0
  -3  -6   5    8.77    0.68   0
  -3  -1   5  382.03    1.79   0
  -3   1   7   19.15    0.37   0
  -2  -4   2  278.05    1.82   0
  -1 -10   5   18.36    1.52   0
   0 -10   3    1.72    1.09   0
   1   4   3  269.59    1.55   0
   1   5   5  124.90    1.16   0
   1   7  13    0.94    0.78   0
   2   6   6   34.42    0.83   0
   5   6   3    0.15    0.90   0
   5   7   6   79.12    1.61   0
   6  -3  -5  105.59    0.85   0
   6   5   1    1.55    0.69   0
   7   2  -3   13.11    0.87   0
   7   3  -2   17.81    1.05   0
   8  -2  -5    4.12    0.55   0
   8   5   1   -0.72    0.95   0
   8   6   3   33.73    1.48   0
  10   1  -3    0.41    1.05   0
  10   3  -1    4.85    1.01   0
  10   4   0   30.96    1.74   0
  -5  -4  14   53.75    1.52   0
  -5  -4  15   64.80    1.85   0
  -5  -3  14   31.00    1.14   0
  -5  -3  15   10.82    1.27   0
  -5  -3  16   60.41    1.82   0
  -5  -2  15   29.79    1.09   0
  -4  -7  10   -1.90    0.95   0
  -4  -6   9   27.99    1.33   0
  -4  -5   8    5.90    0.69   0
  -4  -2   8  103.31    1.31   0
  -3   3  12   18.20    0.32   0
  -2  -6   3    1.62    0.72   0
   0  -8   1    2.18    0.71   0
   0   6  10  127.10    1.22   0
   1 -10   2    5.07    1.02   0
   1  -7  -1   -0.15    0.55   0
   1   7  12    0.56    0.77   0
   2  -7  -2   -0.28    0.39   0
   2  -4  -3  789.74    1.61   0
   2   7   9   58.99    1.23   0
   3   0  -3 3856.77    4.60   0
   4  -1  -4  584.64    1.84   0
   4   1  -3  320.91    1.78   0
   4   4   0  440.70    2.58   0
   4   7   6   17.39    1.18   0
   5   5   1   41.89    1.08   0
   6   2  -3  100.56    1.40   0
   6   7   5   28.19    1.29   0
   7   7   5   91.87    2.06   0
   8   2  -3  126.27    1.79   0
   8   4  -1    0.98    1.12   0
   9  -4  -5   20.82    0.74   0
   9   3  -2    1.01    1.08   0
   9   5   1   86.89    2.06   0
  -4  -7  11    6.12    1.10   0
  -4  -7  12    1.44    1.38   0
  -4  -4   8   60.28    1.19   0
  -4  -3   8    4.32    0.68   0
  -4  -1   9   51.25    0.95   0
  -4   0  10  337.68    1.88   0
  -3  -8   8    1.33    0.95   0
  -3  -7   7   91.88    1.81   0
  -3  -5   5    1.92    0.52   0
  -3   2   9   16.25    0.33   0
  -2  -8   5  193.57    2.30   0
  -1 -10   6   18.09    1.57   0
  -1  -9   4  112.88    1.87   0
  -1  -7   2   36.68    0.95   0
  -1  -1   1  128.76    0.69   0
   1  -9   1    0.45    0.81   0
   1  -8   0    1.19    0.63   0
   1   6   7    7.38    0.60   0
   2 -10   1   38.20    1.37   0
   2  -3  -3  209.35    0.56   0
   2   5   3   54.61    0.99   0
   3   5   2   25.15    0.74   0
   3   6   4   60.46    1.21   0
   3   7   7   28.53    0.96   0
   5   3  -2    2.34    0.70   0
   5   7   5    1.17    0.76   0
   6   6   2   24.66    1.27   0
   7  -1  -5   23.70    0.73   0
   7   1  -4    3.52    0.55   0
   7   5   0    4.63    1.10   0
   7   6   2   59.56    1.61   0
   7   7   4   21.98    1.54   0
   8  -1  -5    4.70    0.66   0
   8   1  -4    0.88    0.77   0
   8   5   0    1.94    1.15   0
   8   6   2   31.19    1.43   0
   9  -2  -5    0.43    0.64   0
   9   2  -3   40.17    1.26   0
   9   4  -1   -1.33    0.89   0
  10   0  -4    1.55    0.81   0
  -4  -6  10    1.55    0.84   0
  -4  -5   9    5.25    0.79   0
  -4   1  13    1.16    0.48   0
  -3  -8   9   25.67    1.50   0
  -3  -6   6   19.48    0.88   0
  -3  -4   5    1.65    0.48   0
  -3  -3   5  741.58    3.07   0
  -3  -2   5   26.69    0.62   0
  -2  -9   7    0.96    0.95   0
  -2  -5   3   98.76    1.34   0
  -2  -1   3  355.36    1.46   0
  -1  -5   1    2.30    0.40   0
   0  -6   0   34.24    0.85   0
   2  -9   0   88.76    1.45   0
   2   2  -1   86.81    0.86   0
   2   3   0    9.98    0.51   0
   2   6   5    3.47    0.62   0
   2   7   8    1.06    0.72   0
   3  -9  -1    5.07    0.55   0
   3   8  11    2.82    1.15   0
   4   5   1   21.58    0.78   0
   4   7   5    4.26    0.92   0
   4   8   9   18.17    1.30   0
   5  -8  -3   16.89    0.56   0
   5   2  -3   35.52    0.79   0
   5   4  -1  162.57    1.74   0
   5   6   2   22.93    1.16   0
   5   8   8   23.65    1.32   0
   6   1  -4    0.73    0.47   0
   6   5   0    9.63    0.87   0
   6   7   4    1.46    0.92   0
   9  -1  -5    4.17    0.76   0
   9   1  -4    5.43    0.80   0
   9   5   0    1.82    1.33   0
  10  -3  -5   25.11    0.96   0
  10   2  -3    5.57    1.22   0
  10   3  -2    2.37    1.09   0
  10   4  -1    1.75    1.51   0
  -4  -6  11    6.03    0.98   0
  -4  -6  12    2.62    1.17   0
  -4  -5  10   28.86    1.27   0
  -4  -4   9  203.95    2.10   0
  -4  -3   9    1.44    0.71   0
  -4  -2   9   43.93    0.91   0
  -4   1  14   70.31    1.06   0
  -4   1  15    0.33    0.53   0
  -4   1  16    2.74    0.61   0
  -4   1  17   24.76    0.88   0
  -3  -8  10   -0.95    1.42   0
  -3  -7   8  109.11    2.03   0
  -3  -5   6   64.95    1.32   0
  -2  -9   8    5.49    1.34   0
  -2  -8   6    8.92    0.89   0
  -2  -6   4   44.21    1.13   0
  -1 -10   7    7.57    1.48   0
  -1  -9   5   -0.29    0.80   0
  -1  -4   1    0.84    0.47   0
  -1   5   9   57.85    0.60   0
   0   5   6  153.61    1.13   0
   0   6   9  337.11    1.83   0
   1 -10   3    0.02    1.03   0
   3  -6  -3    8.66    0.38   0
   3   2  -2  984.67    2.99   0
   3   3  -1   15.08    0.56   0
   3   4   0  864.20    3.32   0
   3   7   6    1.84    0.63   0
   5  -9  -2   19.95    0.75   0
   5   5   0  118.88    1.70   0
   5   8   7   12.95    1.45   0
   6  -1  -5  461.17    2.16   0
   8   3  -3   -0.36    0.89   0
   8   6   1   52.17    1.90   0
  10   1  -4    2.61    1.19   0
  -4  -6  13    4.73    1.28   0
  -4  -6  14   20.62    1.65   0
  -4  -5  11   29.10    1.38   0
  -4  -4  10  106.35    1.77   0
  -4  -1  10    2.70    0.44   0
  -3  -8  11    1.13    1.38   0
  -3  -6   7   62.12    1.34   0
  -3  -1   6   30.48    0.64   0
  -3   3  13    4.91    0.32   0
  -2  -9   9    2.99    1.41   0
  -2  -4   3  808.10    3.12   0
  -2  -2   3   93.06    0.94   0
  -1  -2   1    9.01    0.41   0
   0 -10   5   51.21    1.58   0
   0  -7   1   12.30    0.65   0
   1  -6  -1   62.49    0.92   0
   1   2   0   37.78    0.49   0
   1   3   1   15.74    0.40   0
   1   7  10   45.17    0.99   0
   4   3  -2  187.12    1.67   0
   4   6   2   13.80    0.88   0
   5   1  -4  201.22    1.60   0
   6   6   1   -0.30    0.74   0
   6   7   3   73.95    1.84   0
   6   8   6   19.64    1.31   0
   7   0  -5    3.45    0.60   0
   7   2  -4  110.72    1.57   0
   7   3  -3   61.81    1.28   0
   7   4  -2   15.36    0.93   0
   7   7   3   55.13    1.71   0
   8   2  -4    0.52    0.88   0
   8   5  -1    6.67    1.24   0
   8   7   3    1.80    1.17   0
   9   0  -5   12.11    0.95   0
   9   4  -2    1.98    1.18   0
  10  -1  -5    1.93    0.90   0
  -4  -5  12    0.35    1.00   0
  -4  -4  11    2.30    0.93   0
  -4  -3  10   41.21    1.03   0
  -4  -1  11    3.35    0.60   0
  -4   0  12  301.48    2.03   0
  -3  -8  12    5.49    1.26   0
  -3  -7   9   31.25    1.24   0
  -3  -4   6   28.26    0.81   0
  -3   3  17    5.47    0.47   0
  -2  -9  10    1.30    1.48   0
  -2  -8   7    3.78    0.84   0
   1  -9   2    5.61    0.91   0
   1   6   6  180.55    1.50   0
   2 -10   2    6.12    0.85   0
   2   6   4   36.50    0.91   0
   2   7   7    3.67    0.57   0
   2   8  12    1.14    0.96   0
   3 -10   1   11.24    1.11   0
   3   7   5   25.68    1.00   0
   3   8   9    2.95    0.75   0
   4 -10   0    0.23    0.68   0
   4  -7  -3    1.90    0.34   0
   4   0  -4  646.08    2.18   0
   4   2  -3   40.19    0.82   0
   4   4  -1  117.44    1.38   0
   4   7   4   25.52    1.00   0
   5   6   1  129.95    1.89   0
   5   8   6    1.80    1.20   0
   6   3  -3    9.63    0.65   0
   7   5  -1    2.03    0.76   0
   9   2  -4    0.41    0.78   0
   9   5  -1   -2.12    1.00   0
  10   4  -2   21.78    1.68   0
  -4  -5  13   29.90    1.28   0
  -4  -5  14    1.25    1.28   0
  -4  -5  15   34.61    1.78   0
  -4  -4  12   50.24    1.48   0
  -4  -3  11   25.07    1.05   0
  -4   0  14    7.67    0.68   0
  -3  -7  10   -0.75    0.88   0
  -3  -6   8   45.54    1.25   0
  -3  -5   7  376.00    2.72   0
  -3  -3   6  963.45    3.57   0
  -3  -2   6    4.77    0.43   0
  -3   0   7   62.66    0.77   0
  -3   1   8    1.61    0.28   0
  -3   3  15  188.12    1.19   0
  -2  -8   8   18.96    1.45   0
  -2  -7   6   80.25    1.50   0
  -1   4   6  573.94    1.48   0
  -1   6  15    0.38    0.35   0
   0 -10   6   -0.74    1.06   0
   0  -9   4   20.05    1.04   0
   1  -8   1   36.05    1.03   0
   1   7   9  146.77    1.54   0
   2   8  11   83.10    1.61   0
   3   1  -3  332.53    1.59   0
   3   8   8    0.50    0.94   0
   4  -9  -1    8.07    0.74   0
   4  -5  -4  355.98    0.96   0
   4   5   0    2.35    0.56   0
   5   4  -2    3.48    0.80   0
   6   2  -4  277.15    2.11   0
   6   8   5    3.77    1.07   0
   7   6   0    3.56    1.19   0
   7   7   2   62.17    1.74   0
   8   1  -5    2.40    0.81   0
   8   6   0    3.29    1.02   0
   8   7   2    2.26    1.22   0
   9   6   0    2.85    1.68   0
  10   2  -4    2.43    1.00   0
  -4  -4  13   47.31    1.51   0
  -4  -4  14  113.68    2.13   0
  -4  -4  15   27.26    1.49   0
  -4  -4  16   16.82    1.40   0
  -4  -3  12  125.67    1.86   0
  -4  -2  12   -0.37    0.68   0
  -4  -1  12   44.95    0.93   0
  -4   0  16   22.08    0.83   0
  -3  -7  11    1.46    0.99   0
  -3  -7  12   26.03    1.59   0
  -3  -6   9   17.29    1.14   0
  -3  -4   7    1.90    0.72   0
  -3   2  10    0.51    0.26   0
  -2   0   4  114.56    0.74   0
  -1  -9   7    8.09    1.02   0
  -1  -8   5   79.70    1.53   0
  -1   6  14    1.54    0.34   0
   0  -8   3  134.86    1.85   0
   2  -8   0   83.59    1.28   0
   2  -7  -1    2.26    0.53   0
   2   8  10  156.55    1.95   0
   3  -9   0    9.96    0.76   0
   4   8   6    5.36    1.07   0
   5  -1  -5  274.95    1.44   0
   5   3  -3   19.27    0.70   0
   5   5  -1  270.97    2.42   0
   5   8   5    0.69    0.96   0
   6  -8  -3   -0.09    0.41   0
   6   6   0  118.29    1.86   0
   6   8   4   22.70    1.50   0
   8   4  -3    7.02    1.07   0
   9   1  -5    1.21    0.74   0
   9   4  -3    5.69    1.22   0
  10   1  -5    1.56    1.10   0
  -4  -3  13   10.61    0.85   0
  -4  -3  14   36.47    1.38   0
  -4  -3  15   24.08    1.28   0
  -4  -3  16   41.16    1.60   0
  -4  -2  13   67.57    1.38   0
  -4  -2  17   10.32    1.25   0
  -4  -1  14   72.24    1.35   0
  -4  -1  15    1.92    0.83   0
  -4  -1  16    3.15    0.97   0
  -4  -1  17   25.41    1.07   0
  -3  -7  13   -0.01    1.12   0
  -3  -6  10   44.91    1.50   0
  -3  -5   8    2.34    0.59   0
  -2  -8   9   13.27    1.12   0
  -2  -4   4    6.86    0.54   0
  -1  -9   8    0.80    1.32   0
  -1  -7   4  179.27    1.94   0
  -1  -6   3  106.77    1.37   0
  -1   6  13    1.64    0.33   0
   0  -6   1  306.77    2.01   0
   0  -4   0  312.16    1.59   0
   0   7  13    8.84    0.62   0
   0   7  14    4.46    0.56   0
   1 -10   5   18.68    1.45   0
   1  -9   3    0.81    0.98   0
   1  -5  -1    1.62    0.36   0
   1   1  -1  129.79    0.72   0
   1   7   8   66.03    1.13   0
   2 -10   3    0.69    0.78   0
   3   8   7    0.72    0.94   0
   4   6   1    4.09    0.61   0
   4   7   3   10.53    0.86   0
   5  -6  -4   53.66    0.50   0
   5   2  -4  105.14    1.32   0
   5   7   2    5.51    1.01   0
   6   1  -5  468.57    2.59   0
   7   3  -4    4.95    0.90   0
   7   5  -2    3.86    0.82   0
   7   7   1    6.75    1.39   0
   8   3  -4    7.11    0.83   0
   8   5  -2    0.74    0.93   0
   8   7   1   21.83    1.46   0
   9  -2  -6   -0.76    0.65   0
   9   3  -4    0.55    0.83   0
   9   5  -2    0.02    1.06   0
  10   3  -4    4.01    1.31   0
  10   4  -3   43.41    1.88   0
  -4  -2  14   40.40    1.12   0
  -4  -2  15    0.54    0.67   0
  -3  -6  11    6.67    1.23   0
  -3  -5   9    6.95    0.92   0
  -3  -3   7   34.98    0.83   0
  -3  -2   7   57.26    0.99   0
  -2  -8  10   -0.31    0.95   0
  -2  -8  11   -0.30    1.37   0
  -2  -7   8    1.36    0.99   0
  -2  -6   6   33.37    1.00   0
  -2  -5   5  109.90    1.40   0
  -1  -8   6    0.50    0.75   0
  -1  -4   2   22.71    0.70   0
   0 -10   8    3.15    1.20   0
   0   5   5   30.99    0.59   0
   0   7  12   37.43    0.81   0
   1   5   3   59.74    0.85   0
   2   6   3    0.17    0.60   0
   2   8   9    2.39    0.85   0
   3 -10   2    7.32    0.88   0
   3   3  -2  472.32    2.32   0
   3   4  -1  428.98    2.36   0
   4 -10   1   -0.07    0.91   0
   4   4  -2  167.29    1.70   0
   4   8   5   -0.33    1.00   0
   5   0  -5  417.87    2.03   0
   5   6   0   96.83    1.58   0
   5   8   4   20.46    1.19   0
   6   3  -4   42.80    1.13   0
   6   4  -3   74.69    1.36   0
   6   5  -2    8.22    0.99   0
   6   7   1    2.16    1.11   0
   7  -7  -4   22.14    0.40   0
   7  -2  -6    7.44    0.49   0
   7   6  -1   14.90    1.27   0
   7   8   3   72.66    1.99   0
   8   6  -1    0.75    1.01   0
   9  -3  -6   14.31    0.67   0
   9  -1  -6    2.46    0.55   0
   9   2  -5    1.43    0.99   0
   9   6  -1   -0.23    1.13   0
  -3  -6  12   29.88    1.27   0
  -3  -6  13   13.08    1.45   0
  -3  -4   8    2.84    0.57   0
  -2  -8  12   20.47    1.70   0
  -2  -3   4   46.28    0.78   0
  -2  -1   4    9.90    0.41   0
  -1  -8   7   60.36    1.60   0
  -1   6  12   15.21    0.42   0
   0  -9   6  120.75    2.12   0
   0  -8   4   75.80    1.52   0
   0   3   2   48.73    0.50   0
   1 -10   6   57.63    1.91   0
   2 -10   4   -0.47    1.19   0
   2  -9   2    2.21    0.86   0
   2   3  -1  196.31    1.35   0
   2   4   0  333.20    1.89   0
   2   7   5    8.40    0.74   0
   3   5   0    0.36    0.47   0
   3   8   6   28.72    1.23   0
   4   3  -3  224.21    1.81   0
   4   5  -1   -0.01    0.52   0
   6   6  -1    0.40    0.99   0
   7  -3  -6    3.19    0.37   0
   7  -1  -6   98.12    1.12   0
   7   2  -5    1.65    0.55   0
   8   0  -6   78.75    1.32   0
   8   7   0   17.12    1.71   0
  10  -3  -6   19.66    0.89   0
  10  -1  -6   28.93    1.04   0
  10   2  -5   34.55    1.38   0
  -3  -6  14    5.92    1.08   0
  -3  -5  10   17.84    0.99   0
  -3  -5  11   43.98    1.41   0
  -3  -4   9  181.57    2.00   0
  -3  -3   8   10.48    0.61   0
  -3   2  11   -0.03    0.29   0
  -2  -7   9    2.47    0.84   0
  -2  -6   7    4.07    0.67   0
  -2  -4   5   49.60    1.01   0
  -2  -2   4  108.89    0.99   0
  -2   1   5  150.91    0.69   0
  -1  -6   4   23.70    0.94   0
  -1  -5   3    1.77    0.59   0
   0  -7   3  212.24    2.04   0
   0   6   7    0.60    0.37   0
   1  -9   4    0.72    0.78   0
   1  -7   1   45.23    0.93   0
   1  -6   0   83.54    1.03   0
   2   8   8    3.35    0.62   0
   3  -9   1    7.41    0.90   0
   3  -5  -3   43.39    0.50   0
   4  -9   0    1.77    0.69   0
   4   6   0  116.10    1.66   0
   4   8   4    4.25    1.12   0
   5   4  -3   14.40    0.74   0
   5   5  -2   43.54    1.22   0
   5   7   1    2.11    0.79   0
   5   8   3   -1.34    1.12   0
   6   2  -5  124.82    1.55   0
   7  -8  -3    2.71    0.45   0
   7   7   0   27.24    1.35   0
   7   8   2    1.41    1.13   0
   8   4  -4   13.32    0.97   0
   8   5  -3    0.41    0.94   0
   9  -4  -6    2.80    0.52   0
   9   4  -4    6.28    0.99   0
  10   0  -6   25.46    1.06   0
  -3  -5  12   12.78    1.16   0
  -3  -2   8   14.75    0.60   0
  -3  -1   8    2.20    0.46   0
  -2  -7  10    3.56    0.93   0
  -2  -5   6   93.24    1.35   0
  -2   2   6    2.80    0.13   0
  -1  -3   2   46.09    0.66   0
   0  -9   7  145.69    2.25   0
   0  -8   5   62.44    1.48   0
   0  -6   2  120.98    1.41   0
   1 -10   7   -1.07    1.08   0
   1   6   4    0.49    0.48   0
   1   8  11  180.87    1.80   0
   2  -8   1    2.09    0.67   0
   3 -10   3   52.61    1.44   0
   3  -2  -4 1342.15    1.57   0
   3  -1  -4 1279.52    2.19   0
   3   6   1  369.84    2.54   0
   4   2  -4    1.02    0.51   0
   4   9   7   13.91    1.12   0
   5  -8  -2   12.19    0.61   0
   5  -7  -3   12.64    0.47   0
   5   1  -5  266.03    1.77   0
   5   3  -4   56.26    1.04   0
   5   6  -1   31.97    1.24   0
   6   7   0   67.99    1.60   0
   6   8   2   20.94    1.23   0
   7   4  -4   17.07    0.95   0
   7   6  -2   10.51    1.26   0
   8  -4  -6    2.07    0.38   0
   8   1  -6   23.18    0.89   0
   8   3  -5    8.81    0.84   0
   8   6  -2    1.06    0.93   0
   9   1  -6    2.27    0.69   0
   9   3  -5    5.58    0.98   0
   9   6  -2   -0.68    1.11   0
  10   1  -6   25.34    1.39   0
  10   3  -5   27.93    1.62   0
  -3  -5  13    7.02    0.92   0
  -3  -5  14   14.52    1.17   0
  -3  -5  15    6.73    1.14   0
  -3  -4  10    0.80    0.62   0
  -3  -3   9   11.36    0.63   0
  -3   2  12   47.80    0.70   0
  -3   2  17    9.87    0.72   0
  -2  -7  11    6.61    1.04   0
  -2  -7  12   15.47    1.42   0
  -2  -7  13    3.13    1.42   0
  -2  -6   8   30.10    1.07   0
  -1  -8   9    3.98    1.24   0
   0  -9   8    2.55    1.21   0
   0   7  10   -0.25    0.45   0
   1  -9   5   10.75    1.15   0
   1  -8   3   20.07    0.99   0
   2  -9   3    0.67    0.99   0
   2  -7   0  401.75    2.33   0
   2  -6  -1  459.03    2.14   0
   2  -1  -3  344.43    0.83   0
   2   6   2   24.24    0.86   0
   2   7   4    6.38    0.73   0
   2   8   7   41.95    1.05   0
   4  -8  -1    1.94    0.54   0
   5   9   5    1.09    1.07   0
   6  -2  -6   82.12    0.84   0
   6  -1  -6 1095.79    3.20   0
   6   4  -4   -0.35    0.77   0
   6   5  -3    4.94    0.76   0
   6   6  -2   61.50    1.63   0
   7   1  -6   99.61    1.34   0
   7   3  -5   13.80    0.82   0
   7   7  -1   -1.29    1.24   0
   7   8   1   12.23    1.32   0
  -3  -4  11  106.69    1.64   0
  -3  -4  12    4.04    1.02   0
  -3  -4  16   22.79    1.46   0
  -3  -3  10    0.02    0.75   0
  -3  -2   9   16.48    0.74   0
  -3  -1   9    0.46    0.48   0
  -3   0   9  109.11    1.03   0
  -3   1  10  119.58    1.02   0
  -3   2  13   12.82    0.52   0
  -3   2  16    6.21    0.63   0
  -2  -7  14    2.88    1.15   0
  -2  -6   9   31.19    1.11   0
  -2  -5   7   20.86    0.85   0
  -2  -4   6   22.91    0.87   0
  -2  -3   5   13.82    0.57   0
  -1  -8  10    2.40    1.04   0
  -1  -6   5  163.20    1.76   0
  -1  -2   2  831.78    2.23   0
  -1   2   3  488.85    0.69   0
   0  -9   9    0.77    1.33   0
   0  -7   4   90.64    1.51   0
   1   7   6    1.80    0.46   0
   1   8  10   23.67    0.88   0
   2 -10   6   -0.89    1.36   0
   3 -10   4   46.52    1.70   0
   3   4  -2  138.07    1.47   0
   3   5  -1   47.25    1.07   0
   3   7   2    5.55    0.88   0
   4   5  -2  180.52    1.93   0
   4   8   3   27.25    1.11   0
   5   7   0   15.05    0.98   0
   6  -9  -1   81.68    1.33   0
   6   0  -6   63.24    0.92   0
   6   3  -5  111.64    1.60   0
   6   8   1   38.04    1.64   0
   8   2  -6   13.90    0.89   0
   9   2  -6    0.05    0.76   0
   9   4  -5   22.12    1.45   0
   9   5  -4   -0.04    1.24   0
  10   2  -6   13.08    1.32   0
  -3  -4  13  220.85    2.43   0
  -3  -4  14    3.28    0.85   0
  -3  -4  15   37.65    1.39   0
  -3  -3  17    4.70    1.28   0
  -3   2  15    4.09    0.53   0
  -2  -6  10   10.15    0.91   0
  -2  -2   5  324.46    1.77   0
  -1  -8  11   17.59    1.32   0
  -1  -8  12    1.96    1.43   0
  -1  -5   4  198.43    1.72   0
  -1  -1   2 1880.62    2.75   0
  -1   5   7   96.61    0.72   0
   0  -9  10    3.14    1.16   0
   0  -2   0 2942.89    3.30   0
   0   5   4   77.61    0.81   0
   0   6   6    0.98    0.38   0
   0   7   9    2.50    0.46   0
   1  -9   6   20.24    1.10   0
   1   8   9    5.26    0.71   0
   2   8   6   16.08    0.81   0
   3  -7  -1   40.67    0.75   0
   3   6   0   -1.51    0.65   0
   4 -10   3   17.54    1.30   0
   4  -1  -5   30.68    0.47   0
   4   4  -3    4.55    0.56   0
   4   6  -1  372.32    2.80   0
   4   9   5   41.78    1.64   0
   5   2  -5   10.15    0.56   0
   5   9   4   15.10    1.25   0
   6   1  -6 1104.84    3.93   0
   6   7  -1    2.96    0.91   0
   7   2  -6    7.47    0.77   0
   8   4  -5   36.90    1.26   0
   8   6  -3    0.96    1.01   0
   8   7  -2    2.44    1.44   0
   9  -1  -7   28.83    0.96   0
  -3  -3  12   15.28    1.01   0
  -3  -3  14  264.63    2.70   0
  -3  -3  15  190.50    2.47   0
  -3  -3  16   40.52    1.50   0
  -3  -2  10    0.08    0.45   0
  -3  -1  10  118.51    1.33   0
  -3   1  11   50.86    0.77   0
  -3   1  17   12.47    0.85   0
  -2  -6  11   61.05    1.48   0
  -2  -6  12   59.15    1.71   0
  -2  -6  13   27.86    1.52   0
  -2  -6  14    5.46    1.37   0
  -2  -6  15    6.86    1.65   0
  -2  -5   8    1.86    0.57   0
  -2  -1   5  158.87    1.11   0
  -1  -7   8    2.62    0.74   0
  -1   6  10   35.44    0.52   0
   0  -8   7   22.09    1.23   0
   1  -8   4    6.14    0.73   0
   1  -6   1  110.37    1.28   0
   1  -5   0    0.82    0.42   0
   2 -10   7   34.67    1.51   0
   2  -9   4    2.50    0.80   0
   2  -8   2   43.54    1.02   0
   2   4  -1   48.18    0.80   0
   2   5   0   98.88    1.19   0
   2   7   3   24.78    0.93   0
   3 -10   5    9.44    1.41   0
   4  -9   1    7.62    0.87   0
   4  -2  -5  360.59    1.13   0
   4   3  -4   87.81    1.22   0
   5  -9   0   38.57    1.07   0
   5   4  -4   47.30    1.06   0
   5   6  -2  220.51    2.30   0
   5   8   1   -2.17    0.87   0
   6  -3  -6   16.62    0.37   0
   7  -4  -6   11.64    0.32   0
   7   4  -5   21.95    1.01   0
   7   7  -2    2.00    1.29   0
   8   3  -6    0.74    1.04   0
   9   0  -7    0.83    0.79   0
  10  -1  -7   20.68    1.07   0
  -3  -2  11   -0.47    0.45   0
  -3  -2  12   46.24    1.11   0
  -3   0  17   17.34    1.08   0
  -3   1  12    7.54    0.54   0
  -3   1  15   62.88    1.12   0
  -3   1  16   48.40    1.06   0
  -2  -5   9   80.43    1.39   0
  -2  -4   7    5.08    0.55   0
  -2  -3   6  104.12    1.18   0
  -1  -7   9    6.28    0.88   0
   0  -8   8  115.83    2.08   0
   0  -7   5   22.80    0.89   0
   0  -5   2  174.11    1.45   0
   1   6   3   17.49    0.58   0
   1   7   5    1.48    0.45   0
   1   8   8   -1.25    0.66   0
   2   3  -2  390.89    1.92   0
   2   6   1   13.76    0.77   0
   3   1  -4 1280.49    3.10   0
   3   7   1  127.53    1.75   0
   3   9   6   -0.72    0.99   0
   4   1  -5   29.64    0.68   0
   4   7   0   70.45    1.42   0
   4   9   4    3.20    1.29   0
   5   7  -1    1.86    0.79   0
   5   9   3    0.71    0.97   0
   6   2  -6   83.78    1.34   0
   6   5  -4   91.58    1.62   0
   6   6  -3  216.72    2.47   0
   6   8   0   17.23    1.21   0
   6   9   2   65.65    1.92   0
   7   3  -6    2.92    0.88   0
   8  -2  -7   97.09    1.18   0
   8   1  -7   39.33    1.13   0
   9   1  -7   24.27    1.00   0
   9   5  -5   68.27    2.01   0
  10  -2  -7    0.21    0.76   0
  10   1  -7   17.84    1.23   0
  -3  -2  13   13.17    0.75   0
  -3  -2  14    5.62    0.75   0
  -3  -1  16   48.64    1.34   0
  -3   0  11   80.05    1.01   0
  -3   0  15    7.06    0.74   0
  -3   1  13   34.84    0.78   0
  -2  -5  10   22.85    0.97   0
  -1  -7  10   95.73    1.80   0
  -1  -7  11   11.51    1.33   0
  -1  -6   7   16.16    0.98   0
  -1  -5   5  416.75    2.54   0
  -1  -3   3   80.69    0.89   0
   0   7   8    3.44    0.47   0
   1  -8   5   69.13    1.53   0
   1  -7   3  117.39    1.58   0
   2  -7   1  233.41    1.91   0
   2   1  -3  341.49    1.43   0
   2   9   8   -1.60    0.87   0
   3  -9   3   68.92    1.41   0
   3  -8   1   33.64    0.92   0
   5  -1  -6  130.74    1.02   0
   6   4  -5    8.15    0.77   0
   7  -1  -7   96.67    1.15   0
   7   0  -7   50.48    1.02   0
   7   8  -1   -0.47    1.11   0
   8   5  -5   22.38    1.21   0
   9   2  -7    0.77    1.09   0
  10   2  -7   -1.04    1.14   0
  -3  -1  14    9.15    0.70   0
  -3   0  13   16.49    0.74   0
  -2  -5  11    7.44    0.84   0
  -2  -5  12    3.80    1.00   0
  -2  -5  13   16.98    1.30   0
  -2  -5  14   -0.59    1.21   0
  -2  -5  15   28.89    1.53   0
  -2  -5  16   -0.85    1.10   0
  -2  -4   8  320.29    2.33   0
  -2  -3   7   38.42    0.93   0
  -2  -2   6    2.72    0.51   0
  -1  -7  12    9.41    1.11   0
  -1  -7  13   20.45    1.33   0
  -1  -7  14   16.94    1.35   0
  -1  -6   8   12.59    1.05   0
  -1  -4   4   55.84    0.90   0
   0  -8  10   -0.76    1.22   0
   0  -7   6  275.81    2.47   0
   0  -6   4   12.67    0.66   0
   0   4   2  375.72    1.58   0
   0   6   5   50.57    0.79   0
   1   5   1  349.72    1.96   0
   1   8   7   90.20    1.34   0
   2  -9   6    1.44    1.19   0
   2  -8   3   20.68    0.86   0
   2   7   2  161.48    1.76   0
   3   9   5    2.30    0.80   0
   4  -8   0   -0.24    0.58   0
   4   2  -5  351.64    2.07   0
   4   5  -3   70.50    1.23   0
   4   6  -2  145.94    1.81   0
   4   9   3    8.22    1.28   0
   5   1  -6  125.26    1.32   0
   5   5  -4    2.16    0.84   0
   5   6  -3  113.07    1.86   0
   5   8   0  116.65    2.00   0
   6  -7  -3   55.51    0.78   0
   6   8  -1    6.07    1.37   0
   6   9   1    3.13    1.22   0
   7   5  -5   61.76    1.48   0
   7   6  -4  130.97    2.14   0
   8   2  -7   87.57    1.55   0
   8   4  -6    3.01    0.83   0
   9  -3  -7    1.70    0.52   0
  -2  -4   9   21.30    0.79   0
   0  -7   7   -0.02    0.90   0
   0   3   1   21.35    0.42   0
   0   5   3   49.68    0.72   0
   1  -8   6    1.93    0.73   0
   1  -6   2   37.75    0.89   0
   2  -6   0   98.36    1.07   0
   2  -5  -1  197.38    1.26   0
   2   8   4   50.54    1.13   0
   2   9   7    2.36    1.01   0
   3  -9   4    9.95    1.11   0
   3  -7   0   74.81    1.11   0
   3   4  -3   67.12    1.03   0
   4   4  -4    0.31    0.48   0
   4   7  -1  134.83    1.89   0
   5  -9   1    1.19    0.82   0
   5   4  -5   20.90    0.94   0
   5   7  -2    9.98    0.89   0
   6   6  -4    7.19    1.12   0
   7  -2  -7   49.30    0.78   0
   7   2  -7   48.93    1.18   0
   7   4  -6   11.82    0.86   0
   7   8  -2   12.13    1.63   0
   8  -3  -7    3.50    0.46   0
   9   3  -7    1.21    1.15   0
  -2  -4  10   17.71    0.80   0
  -2  -4  16    0.80    1.26   0
  -2  -3   8  299.20    2.16   0
  -2  -1   6    0.79    0.38   0
  -2   1   6    0.73    0.20   0
  -1  -2   3  481.05    1.83   0
   0  -5   3   48.91    0.87   0
   0   7   7    0.12    0.46   0
   1  -8   7   92.66    1.89   0
   1   3  -1   58.56    0.71   0
   2  -9   7    1.51    0.95   0
   2  -8   4   50.15    1.38   0
   2   2  -3   94.53    0.90   0
   2   4  -2  284.38    1.85   0
   2   6   0   93.97    1.34   0
   3  -8   2  102.57    1.56   0
   3   7   0   76.00    1.35   0
   3   9   4    9.63    1.09   0
   5  -2  -6    5.38    0.28   0
   5   2  -6    4.19    0.50   0
   5   8  -1   14.88    1.37   0
   5   9   1    0.45    1.31   0
   6   5  -5   16.47    0.95   0
   6   7  -3   61.08    1.60   0
   6   9   0    3.29    1.57   0
   7  -8  -2   12.86    0.68   0
   8   3  -7    4.13    0.79   0
   8   5  -6  102.47    2.09   0
   8   6  -5  131.13    2.31   0
   8   7  -4   17.92    1.70   0
   9  -5  -6   13.49    0.33   0
   9   5  -6   18.39    1.35   0
  -2  -4  11  149.51    1.85   0
  -2  -4  12  365.73    2.91   0
  -2  -4  15   11.51    1.09   0
  -2  -2   7  207.13    1.58   0
  -2   0   6   71.02    0.70   0
  -1  -6  11  107.83    1.85   0
  -1  -6  12   14.47    1.38   0
  -1  -5   7   95.90    1.37   0
  -1  -4   5   67.57    1.02   0
  -1  -3   4  144.98    1.27   0
  -1   5   6    0.15    0.21   0
   0  -7   8    3.96    0.77   0
   0  -4   2  393.63    1.93   0
   1  -5   1  349.51    1.90   0
   1   8   6    3.62    0.54   0
   2  -9   8   -1.27    0.97   0
   2  -7   2  166.93    1.64   0
   2   8   3   20.05    1.00   0
   2   9   6    1.45    0.83   0
   3   3  -4   37.53    0.88   0
   4   3  -5    4.64    0.51   0
   4   8   0    0.90    0.76   0
   4   9   2    3.63    0.90   0
   5  -7  -2   10.76    0.53   0
   6   1  -7   17.40    0.76   0
   6   4  -6    5.45    0.87   0
   6   8  -2   12.18    1.16   0
   7   6  -5   -1.01    1.23   0
   7   7  -4   19.20    1.52   0
   9   1  -8   17.37    1.14   0
  10  -1  -8    1.09    0.97   0
  10   0  -8    0.99    0.90   0
  -2  -3   9  398.56    2.52   0
  -2  -3  16   -0.58    1.19   0
  -1  -5   8   11.89    0.92   0
   0  -7   9    3.23    0.80   0
   0  -6   6    1.30    0.71   0
   0   6   4   13.16    0.55   0
   0   8  11    0.29    0.56   0
   1  -7   5    0.58    0.86   0
   1  -4   0    6.76    0.31   0
   1   7   3  115.37    1.43   0
   1   9  10    5.64    0.84   0
   2  -9   9   17.69    1.32   0
   2   7   1  231.42    2.04   0
   3  -6  -1   68.10    0.88   0
   3   6  -2   51.86    1.21   0
   3   8   1   34.78    1.13   0
   3   9   3   71.75    1.65   0
   4  -8   1   18.49    0.88   0
   4   5  -4  350.57    2.55   0
   4   6  -3  288.85    2.46   0
   4   7  -2   31.48    1.27   0
   5   5  -5    2.62    0.85   0
   5   7  -3   10.27    1.13   0
   5   9   0   39.09    1.71   0
   6  -9   1    2.45    0.92   0
   6  -1  -7   19.27    0.56   0
   6   2  -7    0.10    0.66   0
   6   9  -1   80.30    2.22   0
   7   5  -6   11.37    0.93   0
   8   0  -8   -1.18    0.66   0
   8   1  -8   39.06    1.14   0
   8   4  -7   24.21    1.13   0
   9  -1  -8   20.50    0.89   0
   9   2  -8    5.28    1.09   0
  -2  -3  11   39.88    1.12   0
  -2  -3  14  157.25    2.13   0
  -2  -3  15   24.26    1.27   0
  -2  -2   8  145.60    1.44   0
  -2  -1   7  123.61    1.13   0
  -2  -1  18   28.85    1.38   0
  -2   4  15   10.27    0.45   0
  -1  -5   9   60.32    1.33   0
  -1  -4   6  521.56    2.75   0
  -1   6   8   13.12    0.37   0
   0  -7  11    1.68    0.95   0
   0  -7  14    5.06    1.23   0
   0   7   6  279.49    1.80   0
   0   8  10   -0.72    0.48   0
   1  -8  10   23.09    1.30   0
   1  -8  11  180.85    2.79   0
   1  -6   3   17.07    0.66   0
   1   5   0    0.73    0.52   0
   1   9   9   59.24    1.27   0
   2   3  -3  227.48    1.52   0
   2   9   5   11.50    0.97   0
   3  -9   6   -1.83    0.90   0
   3  -8   3   82.59    1.50   0
   3   7  -1   40.86    1.10   0
   4   9   1    9.79    1.03   0
   5  -8   0  113.43    1.48   0
   5   8  -2   12.31    1.27   0
   6   6  -5   10.15    0.92   0
   6   7  -4   16.91    1.14   0
   7   4  -7    0.09    0.99   0
   8   2  -8   24.17    1.12   0
   8   6  -6   50.56    2.01   0
   8   7  -5    0.60    1.47   0
  -2  -3  12  156.58    1.85   0
  -2  -3  13  227.59    2.31   0
  -2  -2  16    7.97    1.15   0
  -2   0  18   76.89    1.63   0
  -2   2   7  209.81    0.80   0
  -2   3  17    5.65    0.63   0
  -1  -5  10   86.20    1.63   0
  -1  -1   3  437.93    1.47   0
   1   1  -2 1996.92    2.83   0
   1   4  -1    1.14    0.44   0
   1   6   1  113.82    1.26   0
   1   9   8    4.45    0.76   0
   2  -8   6   15.40    0.94   0
   2  -7   3   27.92    0.82   0
   2   5  -2  261.46    1.96   0
   2   6  -1  458.00    2.72   0
   2   8   2   45.20    1.21   0
   3  -9   7    4.45    1.01   0
   3  -7   1  125.80    1.45   0
   3   4  -4  112.43    1.32   0
   3   9   2   29.70    1.30   0
   4   4  -5    4.08    0.54   0
   5  -6  -3  111.47    0.90   0
   5   4  -6  128.91    1.74   0
   6   3  -7    5.16    0.64   0
   6   5  -6   12.59    0.94   0
   7   1  -8   -0.39    0.64   0
   7   6  -6   34.86    1.58   0
   7   7  -5   20.38    1.57   0
   8   3  -8   27.49    1.29   0
   8   5  -7    1.03    1.19   0
   9  -2  -8    3.59    0.68   0
  -2  -2   9    1.61    0.42   0
  -2  -2  15   16.25    1.13   0
  -2  -1  17    0.55    0.98   0
  -2   3   8  287.62    0.73   0
  -2   4  14   26.77    0.50   0
  -1  -5  11    0.97    0.72   0
  -1  -5  13   70.60    1.58   0
  -1  -4   7  254.61    1.99   0
  -1  -4  17   34.14    1.70   0
  -1  -3   5   63.75    0.89   0
  -1   4   4   54.52    0.50   0
   0  -6   8   41.96    1.27   0
   0  -4   3   20.84    0.58   0
   0   4   1   22.17    0.50   0
   0   5   2  179.12    1.25   0
   0   8   9   20.38    0.69   0
   1  -7   7    7.87    1.03   0
   2  -8   7   35.89    1.44   0
   2   9   4    2.47    0.88   0
   3  -9   8   12.66    1.22   0
   3  -9   9    1.26    1.40   0
   3  -8   4   -0.43    0.86   0
   3   1  -5  392.67    1.82   0
   3   8   0   35.30    1.12   0
   4  -9   5   40.56    1.52   0
   4   0  -6   66.95    0.79   0
   4   1  -6   40.29    0.71   0
   4   2  -6   43.22    0.88   0
   4   6  -4    3.64    0.89   0
   4   7  -3    1.88    0.94   0
   5  -9   3    2.48    0.79   0
   5   7  -4   -1.55    1.00   0
   5   9  -1   63.52    1.71   0
   6  -2  -7    0.22    0.29   0
   6   9  -2   21.72    1.40   0
   7  -7  -3   28.17    0.63   0
   7   8  -4   14.67    1.38   0
   9   4  -8    9.56    1.34   0
  -2  -2  10   44.80    0.91   0
  -2  -2  11    2.17    0.66   0
  -2  -2  12   12.74    0.81   0
  -2  -2  13   10.58    0.86   0
  -2  -2  14    3.62    0.70   0
  -2  -1   8  662.91    2.56   0
  -2  -1  16    3.15    0.89   0
  -2   1   7  131.30    0.83   0
  -2   1  17   -0.16    0.76   0
  -2   2  17   22.66    0.93   0
  -2   3  16    0.10    0.51   0
  -1  -4  16    6.71    1.34   0
   0  -6  15   -0.06    1.09   0
   0  -3   2   49.12    0.71   0
   0  -2   1 2590.19    3.39   0
   0   2   0 2870.95    3.26   0
   0   7   5   21.39    0.68   0
   1  -7   8   65.07    1.64   0
   1  -6   4    0.15    0.45   0
   1  -5   2   17.81    0.57   0
   1   7   2  221.90    1.84   0
   1   8   4    5.50    0.60   0
   1   9   7    4.93    0.88   0
   2  -8   8    4.69    1.11   0
   2  -5   0   95.93    1.00   0
   2   4  -3  824.30    3.13   0
   3   0  -5   23.57    0.41   0
   3   7  -2    7.94    0.91   0
   3  10   4   47.17    1.50   0
   4  -9   6    7.79    1.23   0
   4  -7   0   70.13    1.12   0
   4  -5  -3   68.82    0.65   0
   4   5  -5  149.29    1.86   0
   4   8  -2    1.46    1.10   0
   5   0  -7  185.10    1.40   0
   5   1  -7    7.09    0.47   0
   5   2  -7  325.47    2.23   0
   5   6  -5   -0.38    0.72   0
   5   8  -3   16.41    1.16   0
   6   4  -7    6.44    0.76   0
   6   6  -6    0.19    1.02   0
   6   7  -5    4.46    1.22   0
   6   8  -4   -0.41    1.30   0
   7  -1  -8   -0.53    0.44   0
   7   5  -7    7.39    0.89   0
   8  -2  -8   24.61    0.67   0
   8   4  -8   33.06    1.47   0
   9  -4  -7    7.02    0.40   0
  -2  -1   9  215.94    1.63   0
  -2   0  16   18.55    0.99   0
  -2   4  11  146.51    0.67   0
  -2   4  12  354.01    1.22   0
  -2   4  13    3.74    0.30   0
  -1  -4   9   15.26    0.91   0
  -1   5   5  424.12    1.51   0
  -1   6   7   16.74    0.41   0
   0  -6  10  117.73    1.84   0
   0  -6  11    4.68    0.84   0
   0  -6  12   10.16    1.04   0
   1  -7   9  144.71    2.03   0
   1  -7  10   44.00    1.57   0
   1  -7  14   72.80    2.20   0
   2  -8   9    1.44    0.94   0
   2  -8  10  153.19    2.54   0
   2  -8  12    0.19    1.65   0
   3  -8   5    8.52    1.13   0
   3   3  -5  732.78    3.04   0
   3   5  -4   37.99    0.92   0
   3   8  -1   21.30    1.14   0
   3   9   1    7.93    0.90   0
   4  -9   7   11.23    1.34   0
   4  -4  -4   -0.02    0.12   0
   4   3  -6   29.76    0.78   0
   5  -9   4   16.15    1.11   0
   5  -8   1   -0.21    0.70   0
   5   3  -7  250.68    2.16   0
   5   5  -6   34.86    1.05   0
   6  -8   0   17.63    0.85   0
   6  -7  -2    0.19    0.50   0
   7   7  -6   20.79    1.55   0
   7   8  -5    1.62    1.50   0
   8   6  -7   11.98    1.26   0
   9   0  -9    4.36    0.82   0
   9   1  -9  187.49    2.22   0
   9   2  -9   49.73    1.59   0
  -2  -1  13   12.05    0.84   0
  -2   0   8  144.90    1.14   0
  -2   2  16    7.58    0.74   0
  -2   3  15   22.49    0.69   0
  -1  -4  11  476.27    3.23   0
  -1  -4  12   24.34    1.21   0
  -1  -4  14   66.02    1.52   0
  -1  -3   6   41.84    0.80   0
  -1  -3  17   13.89    1.38   0
   0  -4   4    2.27    0.54   0
   0   8   7   24.11    0.75   0
   1  -7  11   27.09    1.29   0
   1  -7  12    1.54    0.98   0
   1  -6   5    4.81    0.57   0
   1  -4   1  846.74    2.62   0
   1   3  -2   48.21    0.68   0
   1   6   0   81.06    1.10   0
   1   8   3   19.12    0.90   0
   1   9   6   17.91    0.94   0
   2  -7   5   10.59    0.92   0
   2  -6   2   21.43    0.66   0
   2   2  -4  109.84    1.05   0
   2   6  -2  345.22    2.45   0
   2   7  -1    2.58    0.73   0
   2  10   6    0.21    0.83   0
   3  -6   0    0.09    0.34   0
   3  10   3   51.81    1.50   0
   4  -8   3   27.14    1.11   0
   4  -1  -6   39.82    0.53   0
   4   9  -1    8.56    1.00   0
   6   1  -8   76.55    1.11   0
   6   5  -7    5.00    0.81   0
   7   4  -8   10.32    0.91   0
   7   6  -7    0.79    1.20   0
   8   1  -9    4.40    0.85   0
   8   2  -9   31.99    1.22   0
   8   5  -8    3.86    1.03   0
  -2   0  14   28.81    0.95   0
  -2   1  15   74.29    1.23   0
  -1  -3  16    5.26    1.23   0
  -1  -2  18   -1.31    1.24   0
  -1   0   3   32.87    0.37   0
   0  -5   7    2.40    0.55   0
   0  -5  16   88.32    2.06   0
   1  -6   6  177.62    1.93   0
   1   7   1   45.89    0.94   0
   2   5  -3   99.47    1.26   0
   2   9   2    2.84    0.94   0
   2  10   5    5.72    1.13   0
   3  -8   6   30.00    1.14   0
   3   4  -5    1.53    0.65   0
   3   9   0    9.07    1.16   0
   4   4  -6    3.89    0.57   0
   4   6  -5   22.95    1.17   0
   4   7  -4   62.13    1.42   0
   4   8  -3   23.88    1.34   0
   5  -1  -7    6.94    0.39   0
   5   4  -7    0.47    0.61   0
   5   6  -6   13.81    1.15   0
   5   7  -5   22.99    1.11   0
   5   8  -4    1.70    0.97   0
   6   0  -8   94.72    1.17   0
   6   3  -8   29.74    0.96   0
   6   7  -6    2.45    1.36   0
   6   8  -5   -1.27    1.37   0
   7   5  -8   16.32    1.27   0
   8  -7  -3    6.81    0.56   0
   9  -1  -9  198.65    1.92   0
  -2   1   8  682.72    2.07   0
  -2   2   8  142.52    0.79   0
  -2   3  14  161.15    1.28   0
  -1  -3  15   81.58    1.74   0
  -1  -2   5  454.03    1.99   0
  -1  -2  17   49.45    1.61   0
  -1   7  11   10.32    0.34   0
  -1   7  12   11.43    0.30   0
   0  -5   8    5.93    0.64   0
   0   5   1   -0.38    0.41   0
   0   6   2  115.47    1.19   0
   0   8   6    8.55    0.61   0
   1  -6  15    3.04    1.48   0
   1   4  -2   23.42    0.69   0
   1   9   5    8.94    0.68   0
   2  -7   6    4.78    0.72   0
   2   3  -4   49.64    0.80   0
   2   8   0   87.34    1.45   0
   3  -8   7    0.16    0.84   0
   3  -8   8   -0.34    1.25   0
   3  -7   3   93.37    1.42   0
   3  -1  -5  391.60    1.25   0
   3   7  -3    5.48    0.69   0
   3   8  -2    0.41    0.98   0
   3  10   2    7.86    1.01   0
   4  -8   4    4.01    0.96   0
   4  -7   1    9.15    0.72   0
   4   9  -2    0.20    1.26   0
   4  10   0    0.96    1.06   0
   5  -9   6    8.26    1.15   0
   5  -8   2   -0.77    0.74   0
   5   9  -3    1.02    1.01   0
   6   4  -8    7.30    0.94   0
   6   6  -7    3.09    1.07   0
   6   9  -4    0.08    1.47   0
   7   2  -9   17.29    0.98   0
   8   4  -9    7.01    1.29   0
   8   6  -8   37.72    1.86   0
  -2   0  10   70.33    0.91   0
  -2   0  12    1.82    0.43   0
  -2   1  14    3.92    0.64   0
  -2   2  14    3.98    0.57   0
  -2   3  13  230.27    1.42   0
  -1  -3  13  268.48    2.55   0
  -1  -3  14   10.06    0.85   0
  -1  -1   4  119.72    0.85   0
  -1  -1  18    1.03    1.24   0
  -1   6   6  259.38    1.31   0
  -1   7  10   94.00    0.76   0
   0  -5   9   88.24    1.44   0
   0  -5  10   55.56    1.29   0
   0  -5  13    2.32    0.87   0
   0  -4  17   13.39    1.29   0
   0  -3   3  316.64    1.66   0
   1  -6   8  215.07    2.30   0
   1  -6  14    3.02    1.33   0
   1   8   2  126.50    1.53   0
   2  -7   7    3.91    0.78   0
   2  -6   3    0.50    0.44   0
   2  -3  -2  390.02    1.07   0
   2   0  -4  115.83    0.73   0
   2   4  -4    6.47    0.68   0
   2  10   4    0.55    0.80   0
   3  -8  10   18.76    1.52   0
   3   5  -5    0.48    0.69   0
   4   5  -6   14.35    0.79   0
   5   5  -7   47.76    1.23   0
   7  -8   0    8.43    0.82   0
   7  -2  -8   71.48    0.85   0
   7   3  -9   25.01    1.16   0
   7   7  -7   44.24    1.62   0
   8  -1  -9    4.53    0.68   0
  -2   1   9  219.41    1.27   0
  -2   1  12   71.21    1.00   0
  -2   1  13   12.04    0.55   0
  -2   3  12  156.09    1.10   0
  -1  -2   6    4.09    0.50   0
  -1  -2  16    1.86    0.87   0
  -1   5   4  207.99    1.11   0
  -1   7   9    5.44    0.36   0
   0   4   0  299.15    1.52   0
   0   7   3  210.10    1.69   0
   1  -6   9   51.91    1.30   0
   1  -6  11   89.30    1.92   0
   1  -6  12    1.56    1.19   0
   1  -6  13    9.95    1.15   0
   1  -5   4   11.97    0.58   0
   1   7   0    2.12    0.69   0
   1   9   4    0.76    0.58   0
   2  -7   9   57.70    1.46   0
   2  -7  10   13.35    1.29   0
   2  -7  12   67.89    1.79   0
   2  -7  13   25.64    1.47   0
   2  -5   1   16.17    0.52   0
   2   6  -3    2.19    0.71   0
   2   7  -2    0.08    0.57   0
   2   9   1   12.30    0.91   0
   3  -7   4    8.26    0.77   0
   3  -6   1  358.36    2.14   0
   3  10   1   14.77    1.14   0
   4   1  -7    4.80    0.48   0
   4   2  -7   10.05    0.54   0
   4   3  -7    7.64    0.70   0
   4   7  -5  221.39    2.54   0
   4  10  -1    2.13    1.36   0
   5  -8   3   -0.88    0.93   0
   5   2  -8   24.91    0.89   0
   5   7  -6   55.23    1.66   0
   5   8  -5    7.39    1.02   0
   6  -1  -8   74.55    0.91   0
   6   5  -8   23.91    1.08   0
   6   8  -6    0.05    1.51   0
   7  -7  -2    2.39    0.58   0
   7   0  -9    9.89    0.70   0
   7   4  -9   -0.52    1.00   0
   7   6  -8   18.46    1.21   0
   8  -4  -7   28.27    0.34   0
   8   5  -9   30.29    1.42   0
   9   2 -10   21.15    1.37   0
  -2   1  11   27.06    0.59   0
  -2   2   9    1.57    0.26   0
  -2   2  12   12.27    0.53   0
  -2   3  11   37.83    0.55   0
  -1  -2  15    3.62    0.99   0
  -1   4   3  318.03    1.20   0
   0  -4   6   42.96    0.87   0
   0  -4  15    2.43    0.91   0
   0   9  10    2.07    0.62   0
   1   5  -2    1.03    0.39   0
   2  -6   4   36.10    0.87   0
   2   8  -1   34.66    1.05   0
   2  10   3    2.38    0.85   0
   3   3  -6  926.12    3.54   0
   3   7  -4   65.80    1.54   0
   4  -8   7    5.79    1.22   0
   4   4  -7   -1.43    0.69   0
   4   6  -6    0.86    0.72   0
   4   9  -3    4.11    0.98   0
   5  -3  -6    0.01    0.12   0
   5   1  -8   79.18    1.06   0
   5   3  -8   12.06    0.67   0
   5   6  -7   12.58    1.14   0
   6  -6  -3  223.74    1.37   0
   6   7  -7   33.39    1.40   0
   7   5  -9    1.18    1.10   0
   9   1 -10   26.30    1.04   0
  -2   2  10   44.50    0.62   0
  -2   2  11    2.63    0.38   0
  -1  -2   7  151.79    1.36   0
  -1  -2  14   -0.43    0.85   0
  -1  -1  16   14.83    1.15   0
  -1   1  18   -1.22    1.02   0
  -1   6   5  158.16    1.08   0
  -1   7   8    2.88    0.34   0
   0  -4   7   24.73    0.88   0
   0  -4  14   -0.23    0.82   0
   0  -3  17    0.08    1.04   0
   0   6   1  293.70    1.87   0
   0   9   9    1.40    0.64   0
   1  -5   5  123.11    1.39   0
   1   2  -3  479.24    1.83   0
   1   3  -3   83.33    0.96   0
   1   9   3    1.21    0.61   0
   2   5  -4   24.91    0.76   0
   2   9   0   86.03    1.75   0
   3   4  -6   29.77    0.95   0
   3   6  -5    6.53    0.67   0
   4  -8   8   24.05    1.53   0
   4  -8   9   17.56    1.59   0
   4  -8  10   -0.78    1.44   0
   4  10  -2    1.72    1.42   0
   5   4  -8   15.00    0.82   0
   6  -8   2   17.78    0.92   0
   6   2  -9    6.08    0.61   0
   6   3  -9   43.70    1.13   0
   6   6  -8    3.94    0.90   0
   7  -8   1   12.56    1.06   0
   7   7  -8   31.25    1.55   0
   8  -3  -8   28.62    0.57   0
   8   1 -10    1.67    0.89   0
   8   2 -10    2.93    0.75   0
   8   3 -10    6.30    0.87   0
   8   4 -10    5.18    1.24   0
  -1  -2  12   50.01    1.17   0
  -1  -2  13  136.23    1.73   0
  -1   0  17   30.92    1.11   0
   0  -4   8   19.95    0.75   0
   0  -4   9    0.63    0.71   0
   0  -4  12   54.61    1.46   0
   0  -4  13  150.10    2.05   0
   0  -3  16   34.75    1.57   0
   0  -2  18   33.89    1.70   0
   0   9   8    2.60    0.59   0
   1  -5   6    5.54    0.74   0
   1  -5  14    1.92    1.32   0
   2  -6   5    3.29    0.57   0
   2  -6  14  160.28    2.75   0
   2  -5   2   25.39    0.74   0
   2   7  -3  201.90    2.13   0
   3  -7   6    1.23    0.70   0
   3  -7  13   39.87    1.98   0
   4  -7   3   10.24    0.80   0
   4   5  -7    7.88    0.76   0
   4   8  -5   41.31    1.68   0
   5  -8   5    0.52    1.10   0
   5   5  -8   29.98    1.09   0
   5   7  -7   45.11    1.65   0
   5   8  -6   29.32    1.38   0
   5   9  -5   63.23    2.05   0
   6   4  -9    5.72    0.76   0
   6   8  -7   10.75    1.66   0
   7  -1  -9    0.89    0.45   0
   7   6  -9   47.77    1.84   0
  -1  -2   9   95.80    1.21   0
  -1  -2  11    4.39    0.53   0
  -1  -1  15   11.16    0.84   0
  -1   1  17    6.11    0.94   0
  -1   7   7    2.22    0.35   0
   0  -4  10  420.87    2.89   0
   0  -3  15   72.63    1.77   0
   1  -5   7  113.27    1.59   0
   1  -5  13   25.50    1.20   0
   1   1  -3  443.65    1.49   0
   1   4  -3  324.55    1.89   0
   1   6  -2   91.21    1.24   0
   1   7  -1   -0.52    0.50   0
   1   8   0    0.50    0.70   0
   1  10   5   18.64    1.07   0
   2  -6  13   -0.43    1.33   0
   2   2  -5  314.73    1.72   0
   2   3  -5   16.47    0.57   0
   2   8  -2  189.44    2.12   0
   2  10   1   38.81    1.44   0
   3  -7   7   29.13    1.10   0
   3  -7   8   91.32    1.82   0
   3  -7   9   -0.13    1.18   0
   3  -7  11    1.22    1.27   0
   3  -7  12   22.40    1.39   0
   3   5  -6   61.76    1.19   0
   3   8  -4   -0.15    1.04   0
   3  10  -1    0.96    1.00   0
   4  -6   0  120.74    1.21   0
   4   7  -6    1.03    0.77   0
   4   9  -4  103.99    2.08   0
   5  -8   6    1.93    1.19   0
   5  -7   1    2.73    0.53   0
   6  -8   3   13.44    0.93   0
   6   5  -9   18.78    1.05   0
   6   7  -8   17.30    1.26   0
   7  -8   2   -0.15    0.94   0
   7   2 -10    3.07    0.82   0
   7   3 -10    9.18    0.82   0
   7   4 -10    0.82    1.02   0
   8  -7  -2    2.19    0.57   0
   8   0 -10   30.06    1.01   0
   8   5 -10    0.48    1.07   0
  -1  -1  14    6.98    0.84   0
  -1   4  17   34.52    0.96   0
  -1   5   3    0.52    0.30   0
   0  -2  17   11.11    1.07   0
   0   2  -1 2494.03    3.34   0
   0   3  -1   20.44    0.43   0
   0   8   3  129.54    1.50   0
   0   9   6  121.89    1.50   0
   1  -5   8  281.69    2.33   0
   1  -4   3  266.97    1.68   0
   1  -4  16   -1.80    1.23   0
   1   5  -3    3.08    0.60   0
   1  10   4    1.73    0.99   0
   2  -6   8   25.19    1.14   0
   2  -6  11    5.28    1.12   0
   2  -6  12    1.27    0.92   0
   2  -4   0  324.91    1.51   0
   2   4  -5   54.02    0.95   0
   2   9  -1   64.62    1.44   0
   3  -5   0    0.48    0.40   0
   3   7  -5   68.06    1.40   0
   3   9  -3    3.23    0.90   0
   4   6  -7    7.79    0.86   0
   5  -8   7   11.95    1.14   0
   5  -2  -7  321.39    1.22   0
   5   6  -8    3.09    0.78   0
   6  -8   4   23.44    1.35   0
   6  -7   0   65.61    1.20   0
   6  -3  -7    4.99    0.22   0
   6   6  -9   10.96    1.24   0
   7   1 -10    1.09    0.66   0
   7   5 -10    1.52    1.21   0
   8  -6  -4   49.13    0.73   0
   8  -2  -9   32.64    0.70   0
  -1   0  15   26.05    1.07   0
  -1   3  17   15.17    0.90   0
  -1   6   4   22.37    0.53   0
  -1   6  15    0.48    0.34   0
  -1   7   6  151.32    1.17   0
   0  -3  14    0.18    0.78   0
   0  -2  16    1.55    1.10   0
   0  -1  18    0.63    0.99   0
   0   4  -1   21.89    0.54   0
   0   6   0   37.05    0.83   0
   1  -3   1   15.27    0.38   0
   2   1  -5  155.16    1.07   0
   2   5  -5  109.77    1.40   0
   2   8  -3    9.29    1.02   0
   3  -6   3   31.42    0.84   0
   3   6  -6   21.98    0.91   0
   4  -7   5    4.19    0.91   0
   4  -2  -6   45.04    0.41   0
   4   2  -8  100.26    1.28   0
   4   3  -8    4.28    0.55   0
   4   4  -8   65.78    1.33   0
   4   8  -6  108.69    2.19   0
   4   9  -5    6.19    1.48   0
   5  -7   2    3.95    0.74   0
   5   2  -9   46.56    1.07   0
   5   3  -9   17.16    0.76   0
   5   4  -9    8.70    0.92   0
   5   8  -7   23.51    1.34   0
   5   9  -6    1.59    1.15   0
   6  -8   5    7.64    1.28   0
   6   8  -8   24.14    1.76   0
   7  -8   3   73.95    1.71   0
   8   3 -11   18.87    1.28   0
   9   1 -11   27.46    1.25   0
  -1  -1   7  480.72    2.12   0
  -1   1  16   15.80    0.82   0
  -1   5  16    9.17    0.55   0
   0  -3   6  132.59    1.30   0
   0  -3  13    5.03    0.78   0
   0   9   5   11.00    0.75   0
   1  -4   4   98.15    1.10   0
   1  -3  17   25.55    1.65   0
   1  10   3    1.60    0.91   0
   2  -5  15   53.25    1.75   0
   2   7  -4  116.93    1.64   0
   2   9  -2   24.58    1.31   0
   2  10   0    1.80    0.89   0
   3  -6  14    8.74    1.57   0
   3   3  -7   35.33    0.82   0
   3   4  -7    2.01    0.53   0
   3   8  -5   33.76    1.42   0
   4  -6   1    4.23    0.61   0
   4   5  -8    6.12    0.90   0
   4   7  -7    1.35    0.83   0
   4  10  -4   48.90    1.90   0
   5   5  -9   24.82    1.23   0
   5   7  -8    2.25    0.97   0
   6  -8   6   16.57    1.36   0
   6  -2  -8    6.25    0.38   0
   6   2 -10   18.66    0.96   0
   6   3 -10   17.26    0.92   0
   6   4 -10   25.66    1.25   0
   6   7  -9   35.91    1.85   0
   7  -5  -5   58.58    0.54   0
   7   6 -10   20.87    1.36   0
   8   2 -11   23.64    1.21   0
   8   4 -11   -0.04    1.00   0
  -1  -1   8  439.47    2.16   0
  -1  -1   9   72.98    1.04   0
  -1  -1  11   37.93    0.86   0
  -1   1   3  432.34    0.73   0
  -1   2  16    0.85    0.77   0
  -1   7   5   70.11    0.86   0
   0  -3   7    0.82    0.41   0
   0  -3  10  100.43    1.50   0
   0  -3  11  172.18    1.85   0
   0  -2  15    1.07    0.75   0
   0  -1  17   22.22    1.16   0
   0   0  18    0.35    1.20   0
   0   8   2   46.63    0.94   0
   0   9   4   18.71    0.84   0
   1   6  -3  107.50    1.36   0
   1   9   0   -0.91    0.88   0
   2  -5  14   46.92    1.55   0
   3   5  -7  376.18    2.70   0
   3   7  -6   10.10    0.89   0
   4  -7   7  110.05    1.83   0
   4  -7   8    0.42    1.02   0
   4  -7   9   12.72    1.28   0
   4  -7  10   40.48    1.46   0
   4   6  -8   22.27    1.20   0
   5  -7   3   13.06    0.97   0
   5  -5  -3  147.51    0.98   0
   5  -1  -8   81.60    0.85   0
   5   1  -9  182.70    1.60   0
   5   6  -9   32.37    1.40   0
   6  -7   1   -0.57    0.72   0
   6  -6  -2   63.15    0.90   0
   6   5 -10   11.96    0.98   0
   7  -6  -3   46.62    0.77   0
   8  -1 -10    2.01    0.62   0
  -1   0  13  173.07    1.78   0
  -1   1  15   11.24    0.67   0
  -1   3  16    3.90    0.71   0
  -1   4  16    6.34    0.66   0
   0  -3   9   26.02    0.79   0
   0  -2  14   -0.78    0.98   0
   1  -4  12    1.41    0.99   0
   1  -3  16   16.80    1.17   0
   1   3  -4  146.68    1.23   0
   2  -5  13    1.99    0.91   0
   2  -4  16    4.01    1.44   0
   2   3  -6  106.02    1.27   0
   2   4  -6   21.85    0.86   0
   2   8  -4   41.76    1.36   0
   2  10  -1    5.85    0.99   0
   3  -6   6  148.91    1.88   0
   3  -6  11    2.00    1.28   0
   3  -6  12    6.48    1.10   0
   3   6  -7   65.40    1.49   0
   4   8  -7  116.48    2.30   0
   4   9  -6   33.88    1.64   0
   5  -7   4   64.56    1.46   0
   5   8  -8   39.73    1.57   0
   5   9  -7   23.02    1.53   0
   6  -5  -4   94.73    0.76   0
   6  -1  -9    3.44    0.47   0
   6   1 -10   18.01    0.85   0
   6   6 -10   25.85    1.48   0
   7   2 -11    2.85    0.83   0
   7   3 -11   12.63    0.95   0
   7   4 -11    2.53    0.92   0
   7   5 -11    0.05    1.24   0
   9   0 -11   37.05    1.22   0
  -1   0   5   11.27    0.36   0
  -1   2  15    4.99    0.65   0
  -1   5   2    0.62    0.33   0
   0  -1  16   90.51    1.65   0
   0   1  18   -0.56    1.17   0
   0   6  -1  305.84    2.00   0
   0   8   1    1.29    0.70   0
   0   9   3   -0.13    0.73   0
   0  10   8    4.48    0.68   0
   1  -4   7   16.88    0.81   0
   1  -4  11    7.25    0.78   0
   1  -3  15   35.66    1.47   0
   1  -2  17   28.70    1.55   0
   1   2  -4   14.22    0.43   0
   1   5  -4  203.94    1.74   0
   1   7  -3  623.17    3.42   0
   2  -5   5   52.44    0.99   0
   2  -5   6  139.58    1.66   0
   2  -1  -4   11.12    0.20   0
   2   5  -6   93.59    1.41   0
   2   9  -3    8.89    0.90   0
   3  -6   7    3.77    0.76   0
   3  -6   8    1.31    0.96   0
   3  -6   9    2.96    0.77   0
   3  -6  10   29.38    1.18   0
   3   8  -6   50.98    1.65   0
   4  -6   2   13.16    0.63   0
   4   7  -8   19.95    1.43   0
   5   7  -9    0.34    1.26   0
   6  -7   2   29.41    1.10   0
  -1   1  14    7.66    0.60   0
  -1   5  15    9.45    0.55   0
  -1   8   7   61.40    0.87   0
  -1   8   8    1.64    0.37   0
  -1   8  10    1.90    0.34   0
   0  -2   4  275.47    1.46   0
   0  -2  13   11.88    0.78   0
   0   1  -1  501.61    1.16   0
   0   3  -2   46.95    0.71   0
   0  10   6    0.48    0.77   0
   0  10   7  137.32    1.62   0
   1  -4   8   65.10    1.15   0
   1  -3   2  468.13    1.86   0
   1  -3  14    0.64    1.02   0
   1  -1  18   -1.22    1.24   0
   1   6  -4   21.22    0.92   0
   1   9  -1    2.28    0.76   0
   2  -5   7   46.28    1.04   0
   2  -5   9    5.69    0.70   0
   2  -5  10    6.61    0.82   0
   2  -4  15   22.21    1.30   0
   2   6  -6   36.99    1.13   0
   2  10  -2  165.03    2.35   0
   3   7  -7   78.28    1.73   0
   4  -6  13   41.37    1.99   0
   4   3  -9   -0.71    0.52   0
   4   4  -9  195.72    2.04   0
   4   5  -9    5.47    1.00   0
   5  -7   6   80.17    1.57   0
   5  -7   7   -0.61    1.15   0
   5  -7   8   26.12    1.50   0
   5  -7   9   -1.59    1.24   0
   5  -7  10    4.22    1.15   0
   5   0  -9  362.18    2.03   0
   5   3 -10    4.22    0.60   0
   5   4 -10    7.01    0.78   0
   5   5 -10   35.92    1.37   0
   6   7 -10   62.96    1.93   0
   7  -7   1    7.86    0.86   0
   8   3 -12   -0.55    1.18   0
  -1   0  11    9.60    0.52   0
  -1   1  13    7.08    0.66   0
  -1   2   2  831.85    1.08   0
  -1   3  15   85.38    1.25   0
  -1   4  15    1.15    0.58   0
  -1   6   2   87.92    0.98   0
   0  -2  12  258.18    2.24   0
   0   0  16    0.01    0.91   0
   0   2  18   29.44    1.29   0
   0   5  -2  174.62    1.45   0
   0   7  -1   13.84    0.81   0
   0   9   2    0.98    0.71   0
   0  10   5   52.43    1.24   0
   1  -2  16   42.17    1.69   0
   1  10   0    0.48    0.98   0
   2  -4  14    2.01    1.23   0
   2  -3  17   11.88    1.31   0
   3  -5   2   27.34    0.78   0
   3  -5  14    3.02    1.10   0
   3   3  -8    9.88    0.58   0
   3   4  -8    3.33    0.57   0
   3   5  -8    2.26    0.80   0
   4  -6   3  147.13    1.59   0
   4  -6  12   98.38    2.21   0
   4   0  -8   22.83    0.52   0
   4   2  -9   45.03    0.90   0
   4   6  -9   27.59    1.28   0
   4   8  -8   19.75    1.57   0
   4   9  -7    9.18    1.23   0
   5   2 -10   59.66    1.10   0
   5   6 -10   14.19    1.27   0
   5   8  -9    3.32    1.45   0
   6   0 -10    1.75    0.56   0
   6   3 -11   -0.46    0.71   0
   6   5 -11    2.47    0.99   0
   7  -3  -8    3.25    0.25   0
   7  -1 -10    1.81    0.47   0
   8  -7   0   17.46    0.98   0
   8   2 -12    8.49    1.19   0
  -1   0   9   28.85    0.70   0
  -1   2  14   -0.05    0.62   0
  -1   6  14    2.50    0.37   0
  -1   7   3  613.92    2.58   0
   0  -2   5    1.64    0.33   0
   0  -2  10   31.96    0.96   0
   0  -2  11   77.94    1.26   0
   0   1  17   15.93    0.96   0
   0   8   0   10.02    0.63   0
   1  -2   0   37.52    0.41   0
   1   0  -3   35.13    0.39   0
   1   4  -5   68.51    1.13   0
   1   7  -4  168.14    1.96   0
   1   8  -3    1.18    0.69   0
   1   9  -2    4.72    1.09   0
   2  -4   2   51.96    0.75   0
   2  -4  13   28.65    1.41   0
   2  10  -3   62.09    1.82   0
   3  -4  16   12.04    1.70   0
   3   6  -8   47.72    1.40   0
   3   8  -7   12.72    1.36   0
   3   9  -6   24.66    1.31   0
   4  -6   4   15.50    0.72   0
   4  -6  10    2.62    1.17   0
   4  -4  -3    4.11    0.24   0
   5   7 -10    8.38    1.35   0
   6  -7   4    1.45    0.76   0
   6  -7   5   22.12    1.25   0
   6   2 -11    0.75    0.64   0
   6   6 -11   10.49    1.17   0
   7  -7   2   67.51    1.52   0
   7   3 -12    5.39    1.01   0
   7   4 -12    6.89    1.20   0
   7   5 -12   87.76    2.25   0
   8  -6  -3    0.94    0.50   0
   9  -3  -9    3.32    0.38   0
  -1   0   7  222.01    1.29   0
  -1   1  12   33.39    0.86   0
  -1   8   5   82.28    1.03   0
   0  -2   6   37.61    0.71   0
   0  -2   8    1.22    0.58   0
   0  -2   9   13.84    0.60   0
   0   2  -2  896.26    2.21   0
   0  10   4    5.16    0.71   0
   1  -3   3   13.54    0.44   0
   1  -3  12   20.29    0.94   0
   1  -1  17  130.52    2.14   0
   1   3  -5   64.69    0.98   0
   1   5  -5  438.63    2.59   0
   2   4  -7    5.31    0.57   0
   2   5  -7   19.63    0.95   0
   3  -5  12    1.39    0.94   0
   3  -1  -6   32.51    0.42   0
   3   0  -7   63.15    0.75   0
   3   7  -8  118.05    2.03   0
   4  -6   6    0.52    0.92   0
   4  -6   7   19.87    1.18   0
   4  -6   9   11.14    0.96   0
   4   1  -9   50.63    0.92   0
   4   7  -9   20.21    1.20   0
   4   9  -8    5.16    1.48   0
   5   1 -10   10.79    0.73   0
   6  -7   6    2.49    0.92   0
   6  -7   7   -0.33    1.20   0
   6  -7   8    3.17    1.07   0
   6  -7   9    1.53    1.11   0
   7  -7   3   57.08    1.50   0
   7   0 -11   29.76    0.89   0
   8  -7   1   21.88    1.11   0
   8   1 -12   57.73    1.47   0
  -1   3   1   59.48    0.54   0
  -1   3  14   10.27    0.67   0
  -1   7   2   35.92    0.80   0
  -1   8   4   35.55    0.84   0
   0  -1   2 1638.72    2.45   0
   0  -1  13   44.33    1.04   0
   0   1  16  100.22    1.68   0
   0   7  -2   76.89    1.30   0
   0   8  -1    1.74    0.69   0
   0  10   3    1.59    0.83   0
   1  -3   4  608.10    2.45   0
   1   8  -4   36.40    1.28   0
   1   9  -3   58.60    1.51   0
   2  -4   3   46.85    0.85   0
   2  -4  11   34.71    1.30   0
   2  -2  17    1.47    1.43   0
   2   3  -7   36.40    0.80   0
   2   6  -7    5.47    0.70   0
   2   9  -5    3.77    0.96   0
   2  10  -4    5.67    1.35   0
   3  -5   4   51.59    1.07   0
   3  -5  10   -0.94    0.95   0
   3  -5  11    5.17    0.89   0
   4   4 -10  112.32    1.64   0
   4   5 -10   28.07    1.25   0
   4   8  -9   -0.14    1.39   0
   5  -6   2   24.03    0.90   0
   5  -6  12   39.10    1.64   0
   5   4 -11   34.10    1.14   0
   5   5 -11    1.13    1.03   0
   5   8 -10    5.17    1.55   0
   6   1 -11    1.09    0.69   0
   7  -7   4   23.62    1.29   0
   8  -7   2    4.28    1.00   0
   9  -6  -3   52.59    1.07   0
  -1   1  11   40.12    0.83   0
  -1   4  14   65.89    0.94   0
  -1   5  14   35.63    0.68   0
  -1   6   1   61.66    0.86   0
   0  -1  12   30.58    1.03   0
   0   3  17   -0.53    0.83   0
   0   6  -3   87.44    1.28   0
   0  10   2    0.89    0.87   0
   1  -3  10  178.91    1.86   0
   1  -1  16    6.23    0.90   0
   1   7  -5   71.51    1.46   0
   1  11   0   57.97    1.74   0
   2  -4   4  175.70    1.54   0
   2   7  -7   16.24    1.17   0
   3  -5   8   75.80    1.51   0
   3  -5   9   20.60    0.97   0
   3  -3  -3  448.23    1.04   0
   3   4  -9  180.24    1.91   0
   3   5  -9    8.10    0.75   0
   3   8  -8    2.18    1.30   0
   3   9  -7    2.43    1.05   0
   3  10  -6    3.02    1.24   0
   4   3 -10   37.89    0.98   0
   4   6 -10    2.05    0.85   0
   5  -6  11   59.76    1.78   0
   5   3 -11    5.66    0.72   0
   5   6 -11    2.02    0.93   0
   6   3 -12   -0.22    0.92   0
   6   4 -12   21.61    1.13   0
   6   5 -12    0.47    0.97   0
   6   6 -12   25.53    1.66   0
   7  -7   5   95.65    1.86   0
   7  -7   6    1.51    1.25   0
   7  -7   7   -0.50    1.28   0
   8  -7   3    0.58    1.12   0
   8  -1 -11    5.35    0.69   0
   0   0  14   21.64    0.81   0
   0   3  -3  303.96    1.61   0
   0   8  -2   49.21    1.19   0
   1  -3   5  374.32    2.03   0
   1  -3   7   30.26    0.89   0
   1  -3   8   24.95    0.78   0
   1   0  17    1.44    0.89   0
   1   1  18    1.77    1.12   0
   1   2  -5  439.88    1.96   0
   2  -4   5   11.24    0.69   0
   2  -3  14    8.90    0.95   0
   2  -2  16   13.29    1.44   0
   2   2  -7  201.20    1.53   0
   2   9  -6   17.51    1.31   0
   3  -5   6    0.15    0.53   0
   3  -5   7  193.13    2.00   0
   3  -3  16    3.12    1.54   0
   3   3  -9   12.91    0.65   0
   3   6  -9   13.12    0.93   0
   4  -5  12    1.82    1.37   0
   4   2 -10  313.57    2.31   0
   4   7 -10    2.27    0.96   0
   5  -6   4  193.85    2.06   0
   5  -6   9   10.88    1.30   0
   5  -6  10   34.59    1.41   0
   5   7 -11   12.83    1.29   0
   7   1 -12   11.27    0.90   0
   7   4 -13   -1.56    1.21   0
   8  -5  -5   21.38    0.50   0
  -1   1  10    1.81    0.33   0
  -1   3  13  267.77    1.77   0
  -1   4   0    6.77    0.39   0
  -1   5   0    0.39    0.32   0
  -1   6   0   80.82    1.06   0
  -1   7   1   -0.34    0.40   0
  -1   8   2   36.71    0.91   0
  -1   9   6   11.30    0.66   0
  -1   9   7    8.88    0.59   0
  -1   9   8    0.69    0.49   0
   0  -1  11   79.05    1.19   0
   0   1  15   19.36    0.85   0
   0   2  16    0.84    0.82   0
   0   4  17   11.64    0.91   0
   0   7  -3  204.98    1.95   0
   0   9  -1   -1.41    0.82   0
   1  -1  15   36.06    1.17   0
   1   4  -6  547.45    2.79   0
   1   5  -6    0.89    0.52   0
   1   6  -6  259.71    2.32   0
   1   9  -4  116.17    1.87   0
   1  10  -3   15.78    1.35   0
   1  11  -1    0.88    1.39   0
   2  -4   6   31.14    0.82   0
   2  -4   7    5.13    0.58   0
   2  -3  13    6.57    1.00   0
   2   4  -8  298.40    2.35   0
   2   5  -8    0.81    0.57   0
   2   6  -8   28.42    1.21   0
   2  10  -5    8.94    1.14   0
   3  -4   0  833.15    2.53   0
   3  -4  13    0.59    0.90   0
   3   7  -9   29.76    1.25   0
   3   9  -8   15.71    1.62   0
   4  -4  15    9.34    1.34   0
   4   8 -10    2.85    1.49   0
   5  -6   5    5.74    0.76   0
   5  -6   6  121.59    1.91   0
   5  -6   7   53.23    1.37   0
   5  -6   8   58.26    1.45   0
   6  -6   1    0.53    0.66   0
   6  -5  -3    5.19    0.37   0
   6   2 -12    5.60    0.85   0
   7   3 -13   -2.02    1.20   0
   8   0 -12    0.44    0.76   0
  -1   1   4  120.29    0.54   0
  -1   9   4  113.79    1.40   0
  -1   9   5    0.12    0.57   0
  -1   9   9    6.57    0.53   0
   0  -1   3  105.82    0.74   0
   0  10   0   64.12    1.53   0
   1  -2  12   50.02    1.16   0
   1   7  -6  146.46    2.00   0
   2  -3   0    9.96    0.29   0
   2  -3  12   83.33    1.68   0
   2  -2  15    4.25    1.13   0
   2  -1  17   -2.34    1.04   0
   2   7  -8    3.32    1.05   0
   3  -3  15   11.54    1.41   0
   3  -2  17    8.75    1.55   0
   3   8  -9   27.87    1.52   0
   4  -5   2  242.54    1.86   0
   4  -5  10   38.89    1.49   0
   4   4 -11   -2.25    0.93   0
   4   5 -11   36.49    1.24   0
   4   6 -11    6.33    1.25   0
   5  -5  -1  259.65    1.65   0
   5  -5  13    1.17    1.14   0
   5   4 -12    5.23    1.11   0
   5   5 -12   23.54    1.18   0
   5   6 -12   34.30    1.72   0
   6  -6   2   29.86    1.03   0
   6  -6  10  150.60    2.50   0
   6  -1 -10   19.11    0.56   0
   8  -4  -7   23.55    0.30   0
  -1   4  13   65.02    0.87   0
  -1   6  13    1.34    0.34   0
  -1   7   0    2.19    0.60   0
   0  -1   9   79.37    1.11   0
   0   1  14   87.67    1.43   0
   0   3  16   36.50    1.14   0
   0   6  -4   13.10    0.65   0
   0   9  -2   -0.14    0.94   0
   1  -2   1 1910.22    2.93   0
   1  -2  11  104.78    1.54   0
   1  -1  14   31.19    1.06   0
   1   1  17  135.10    2.00   0
   3  -4  11    2.77    1.02   0
   3   4 -10   -0.56    0.85   0
   3   5 -10   21.08    1.00   0
   3   6 -10   42.69    1.45   0
   4  -5   9   13.68    1.11   0
   4  -4  14   35.37    1.51   0
   4  -1  -8    8.46    0.36   0
   4   3 -11   27.23    1.07   0
   4   7 -11    3.48    1.29   0
   5  -4  -4   47.42    0.50   0
   5   1 -11   70.72    1.20   0
   5   3 -12   16.13    1.13   0
   5   7 -12   20.03    1.69   0
   6  -6   3    5.41    0.88   0
   6  -6   8   47.24    1.73   0
   6  -6   9   10.47    1.10   0
   6   4 -13    1.07    1.07   0
   6   5 -13    1.21    1.04   0
   7  -6   0    3.15    0.65   0
   7   2 -13   -0.10    0.92   0
   8  -6  -1    1.22    0.66   0
   8   1 -13   11.88    1.13   0
  -1   1   7  471.08    1.67   0
  -1   3   0   33.79    0.45   0
  -1   3  12   -0.29    0.39   0
  -1   5  -1  370.75    1.94   0
  -1   5  13   74.41    0.84   0
  -1   6  -1  114.44    1.30   0
  -1   9   3   58.06    1.04   0
   0  -1   8    1.07    0.37   0
   0   0  12  380.87    2.44   0
   0   2  -3   50.34    0.63   0
   0   4  16   53.97    1.23   0
   0   7  -4   93.56    1.43   0
   0  10  -1    3.02    1.09   0
   1   5  -7   93.80    1.48   0
   1   8  -6   -0.01    0.73   0
   1  10  -4    2.56    1.01   0
   2  -2  14    1.04    0.77   0
   2  -1  16   54.02    1.54   0
   2   0  -6   73.35    0.72   0
   2   1  -7  123.66    1.10   0
   2   8  -8    8.81    1.03   0
   3  -4   1  707.80    2.54   0
   3  -4  10    0.49    0.95   0
   3  -3  14    3.69    0.99   0
   3  -2  16   16.23    1.57   0
   3   3 -10    3.75    0.71   0
   3   7 -10    2.62    0.92   0
   3   9  -9    8.07    1.20   0
   4  -5   3    0.91    0.42   0
   4  -5   4  103.69    1.47   0
   4  -5   7  137.08    1.90   0
   4  -4  13   11.33    1.29   0
   4   1 -10    3.19    0.45   0
   4   8 -11    2.97    1.68   0
   5  -5  11   -1.03    1.31   0
   5  -2  -8   25.54    0.40   0
   6  -6   4   54.28    1.27   0
   6  -6   5    0.09    0.98   0
   6  -6   6   20.75    1.26   0
   6  -6   7   10.18    0.96   0
   6   1 -12    9.51    0.77   0
   6   3 -13   -1.24    0.93   0
   7  -6   1   11.19    0.81   0
   7  -6   9  137.88    2.61   0
   7  -1 -11   10.28    0.59   0
   9  -5  -5   62.41    0.88   0
  -1   1   6   88.33    0.65   0
  -1   4  -1  856.58    2.64   0
  -1   9   2    4.68    0.71   0
  -1   9  10    7.95    0.40   0
   0  -1   5    2.91    0.29   0
   0  -1   6  249.87    1.48   0
   0  -1   7  131.13    1.16   0
   0   1  -2 1654.48    2.47   0
   0   3  -4   51.04    0.77   0
   0   5  16   89.31    1.37   0
   0   8  -4   77.76    1.60   0
   0   9  -3   -1.05    1.02   0
   0  11   1   26.33    1.35   0
   1  -2  10  184.18    1.80   0
   1  -1  13   10.29    0.76   0
   1   0  15   61.39    1.38   0
   1   1  -5  425.30    1.71   0
   1   1  16    9.69    1.04   0
   1   2  -6    4.58    0.51   0
   1   2  17   29.94    1.37   0
   1   4  -7  260.85    2.03   0
   1   7  -7    1.41    1.01   0
   2  -3   1  127.49    0.98   0
   2  -3  10  142.15    1.82   0
   2   2  -8  143.02    1.38   0
   2   4  -9   22.55    1.00   0
   2   5  -9   81.07    1.42   0
   2   6  -9   34.16    1.15   0
   2   7  -9    5.15    1.04   0
   2  10  -7    0.71    1.53   0
   3  -4   9   19.76    1.07   0
   3  -3  13   38.79    1.42   0
   3  -2  -5   27.10    0.20   0
   3   8 -10    0.07    1.39   0
   4  -5   5   90.37    1.36   0
   4  -5   6  608.40    3.44   0
   5  -5   0  120.34    1.28   0
   5  -5  10   18.57    1.38   0
   5  -4  14    3.36    1.61   0
   5   2 -12    9.10    0.88   0
   6  -5  12    4.77    1.66   0
   7  -6   2   61.17    1.38   0
   7  -6   8   88.90    2.20   0
   8  -3  -9    7.73    0.24   0
   9  -6  -1   -0.03    0.86   0
  -1   2  10   52.48    0.73   0
  -1   9   1    2.63    0.78   0
  -1  10   6   18.15    0.84   0
   0   1  13   45.40    0.95   0
   0   3  15   74.87    1.29   0
   0   5  -5   36.24    0.87   0
   0   6  -5   47.54    1.03   0
   1  -2   2 1108.35    2.52   0
   1  -2   9   -0.21    0.46   0
   1   8  -7   60.29    1.60   0
   1  10  -5   18.31    1.22   0
   2  -3   9  142.46    1.75   0
   2  -2  13   -0.70    0.71   0
   2  -1  15   31.00    1.45   0
   2   9  -8    6.57    1.11   0
   3  -4   8  142.82    1.72   0
   3  -2  15   -1.66    1.26   0
   3  -1  17   84.73    1.99   0
   3   1  -9    0.65    0.37   0
   3   6 -11    9.31    1.15   0
   4   2 -11    8.17    0.62   0
   4   4 -12   50.25    1.50   0
   4   5 -12    1.39    0.79   0
   4   6 -12    0.43    0.92   0
   4   7 -12    3.30    1.56   0
   5  -5   9    3.70    1.13   0
   5   4 -13   72.01    1.75   0
   5   5 -13    0.84    0.98   0
   5   6 -13    1.45    1.11   0
   6   2 -13   -1.06    0.92   0
   7  -6   3   76.47    1.60   0
   7  -6   4   38.79    1.36   0
   7  -6   5   -0.73    1.02   0
   7  -6   6    2.15    1.25   0
   7  -6   7    0.95    0.95   0
   7  -2 -10    3.31    0.36   0
   7   1 -13   16.89    0.99   0
  -1   2   1    9.42    0.21   0
  -1   4  12   24.54    0.60   0
  -1   5  -2   17.66    0.65   0
  -1   8  -1   34.38    1.03   0
  -1  10   3   13.71    0.87   0
  -1  10   4    3.04    0.76   0
  -1  10   7    8.50    0.70   0
   0   2  14   -0.91    0.65   0
   0   4  -5   27.44    0.72   0
   0  11  -1   26.27    1.44   0
   1  -2   8   29.39    0.74   0
   1  -1  12    0.98    0.56   0
   1   3  -7   14.71    0.61   0
   1   3  17   21.62    1.16   0
   2  -3   8   17.75    0.88   0
   2   3  -9  410.95    2.57   0
   2   8  -9   16.91    1.20   0
   3  -4   4   13.26    0.72   0
   3  -4   5   10.67    0.73   0
   3  -4   7   25.00    0.85   0
   3   4 -11   95.80    1.71   0
   3   5 -11   41.72    1.28   0
   3   7 -11    0.72    1.22   0
   4  -4  11   12.27    0.95   0
   4  -3  14   45.23    1.81   0
   4  -2  16   15.65    1.63   0
   5  -5   1   42.85    0.94   0
   5  -5   8   26.57    1.26   0
   5  -4  13   50.12    1.72   0
   6  -5  11   22.48    1.38   0
   6   4 -14   11.74    1.41   0
   7  -5  -3   34.98    0.75   0
   8  -6   1   58.70    1.30   0
   8  -6   2   28.84    1.23   0
   8  -5  -4   57.93    0.89   0
   9  -6   0    6.42    0.97   0
  -1   3  11    1.34    0.36   0
  -1   7  -2  217.76    1.90   0
  -1   9   0    1.20    0.62   0
  -1  10   2  103.57    1.63   0
   0   0  10   83.47    1.08   0
   0   8  -5   60.78    1.37   0
   0  10  -3    2.59    0.85   0
   1  -2   3  593.19    2.04   0
   1  -2   6   60.22    0.94   0
   1  -2   7    0.38    0.41   0
   1   1  15   42.74    1.33   0
   1   2  16   44.04    1.33   0
   1  10  -6   21.74    1.26   0
   2  -3   7  170.18    1.67   0
   2  -2  12    4.62    0.68   0
   2  -1  14  122.97    1.97   0
   2   0  16    2.61    0.94   0
   2   1  17    3.24    1.27   0
   2   5 -10   26.01    1.14   0
   2   6 -10   13.39    1.13   0
   2   7 -10    5.45    1.20   0
   2   9  -9    6.50    1.44   0
   3  -2  14    3.29    1.18   0
   3  -1  -7   19.74    0.40   0
   3  -1  16   32.83    1.64   0
   3   8 -11    0.78    1.14   0
   4  -4  10   16.96    1.19   0
   4   3 -12  114.66    1.69   0
   5  -5   2    3.61    0.66   0
   5  -5   6   53.96    1.35   0
   5  -5   7   11.75    0.87   0
   5  -4  12   20.02    1.53   0
   5   0 -11  252.11    1.82   0
   5   3 -13   17.53    0.96   0
   6  -5  10    8.75    1.08   0
   7   2 -14   39.61    1.38   0
   8  -6   3   33.01    1.36   0
   8  -6   4    1.07    1.08   0
   8  -6   5   14.99    1.33   0
   8  -6   6   -0.48    1.00   0
   9  -6   1   10.77    1.07   0
  -1   4  -2    0.40    0.33   0
  -1   6  -3   17.26    0.76   0
  -1   8  -2  126.04    1.69   0
  -1   9  -1    0.15    0.85   0
  -1  10   1  115.51    1.76   0
   0   2  -4  288.65    1.50   0
   0   3  -5  145.64    1.29   0
   0   4  15    1.54    0.63   0
   0   5  -6  155.77    1.64   0
   0   6  -6    1.00    0.55   0
   0   7  -6  275.84    2.55   0
   0  11  -2    2.43    1.27   0
   1  -1  11   16.58    0.72   0
   1   0  13   46.69    1.15   0
   1   4  -8    8.07    0.62   0
   1   8  -8    0.40    1.08   0
   2  -3   4  361.78    2.00   0
   2  -2  11  140.96    1.82   0
   2   4 -10   17.07    0.98   0
   2   8 -10    1.66    1.26   0
   3  -3  11   22.64    1.03   0
   3   0  17    8.38    1.52   0
   4  -4   9   66.94    1.52   0
   4   0 -10  360.39    2.01   0
   4   5 -13   25.06    1.43   0
   4   6 -13    2.78    1.32   0
   4   7 -13   21.73    1.67   0
   5  -5   4   25.44    0.84   0
   5  -5   5  727.58    3.77   0
   5   5 -14   -1.42    1.29   0
   6  -5  -1    3.84    0.42   0
   6  -5   9    1.51    0.97   0
   6  -4  13    9.25    1.39   0
   6   0 -12    9.03    0.69   0
   6   3 -14   21.62    1.11   0
   7  -5  10   22.15    1.67   0
   7  -4  -6   10.21    0.29   0
  -1   5  -3   59.04    0.94   0
  -1   5  12   46.32    0.66   0
  -1   7  -3  113.87    1.48   0
   0   2  13   11.26    0.69   0
   0   3  14    0.90    0.63   0
   0   5  15   17.20    0.76   0
   0   8  -6    8.65    1.08   0
   0  10  -4    2.58    0.95   0
   1   9  -8    0.31    1.28   0
   1  10  -7    8.94    1.56   0
   2  -1  -5  153.79    0.71   0
   2   1  -8  652.01    2.57   0
   2   2  -9    1.52    0.47   0
   3  -3  -2  479.85    1.37   0
   3  -3  10    1.23    0.90   0
   3  -2  13    0.72    1.04   0
   3  -1  15    2.68    1.11   0
   3   5 -12   12.83    1.16   0
   3   6 -12   28.20    1.31   0
   3   7 -12   24.94    1.56   0
   4  -4   8   -0.31    0.81   0
   4  -2  15   49.15    1.62   0
   4   2 -12   -0.06    0.68   0
   4   4 -13   45.89    1.55   0
   5  -4  11   15.33    1.15   0
   5  -3  14    1.34    1.13   0
   5  -1 -10   11.54    0.46   0
   5   4 -14   50.03    1.67   0
   6  -5   8   21.88    1.13   0
   6  -4  12   21.38    1.60   0
   6  -1 -11    0.42    0.43   0
   7  -5   9    0.97    1.30   0
   9  -5  -4   -0.32    0.55   0
  -1   2   8   26.18    0.47   0
  -1   3  10   36.33    0.59   0
  -1   6  12   13.90    0.43   0
  -1   9  -2    6.31    0.93   0
  -1  10   0    0.55    0.66   0
   0   0   8  243.64    1.59   0
   0   1  11   82.01    1.15   0
   1  -1  10    4.58    0.52   0
   1   1  -6   91.15    0.88   0
   1   1  14   32.71    1.09   0
   1   5  -9   57.28    1.37   0
   1   6  -9   36.64    1.15   0
   2  -2  10  120.10    1.64   0
   2  -1  13    2.25    0.73   0
   2   1  16   60.49    1.62   0
   2   2  17   -0.59    1.18   0
   2   3 -10   82.39    1.36   0
   2   6 -11   54.86    1.65   0
   2   7 -11    1.23    1.25   0
   2   9 -10    0.24    1.21   0
   3   1 -10  117.52    1.33   0
   3   4 -12    1.82    0.95   0
   3   8 -12    2.35    1.22   0
   4  -4   0  435.26    2.02   0
   4  -4   7  150.18    1.84   0
   4  -3  12    0.69    0.84   0
   4  -1  16  125.94    2.51   0
   5  -4  -3   14.50    0.40   0
   5  -4  10   19.67    1.32   0
   6  -5   6   23.76    1.24   0
   6  -5   7    2.89    0.82   0
   6   2 -14    0.16    0.99   0
   7   0 -13  104.43    1.47   0
   7   1 -14    0.76    0.87   0
   8  -5  -3    1.75    0.55   0
  -2   6   3    1.67    0.35   0
  -2   6   4   45.09    0.59   0
  -2   6   5   28.90    0.44   0
  -2   7   3  208.64    1.44   0
  -2   7   4  115.86    1.03   0
  -2   7   5  124.98    0.98   0
  -1   3  -2  458.91    1.86   0
  -1   4  -3  268.22    1.70   0
  -1   4  11  478.99    1.90   0
  -1   6  -4    0.47    0.49   0
  -1   7  -4   27.52    1.05   0
  -1  10  -1   28.12    1.20   0
  -1  11   2   26.13    1.29   0
   0   1  -3   99.34    0.76   0
   0   5  -7    2.71    0.75   0
   0   6  -7    0.33    0.58   0
   0   9  -6  118.20    1.99   0
   1   2  15    4.54    0.71   0
   1   4  -9   14.92    0.92   0
   1   8  -9    3.44    0.96   0
   2   5 -11    7.76    0.84   0
   2   8 -11   -0.61    1.38   0
   3  -3   9    4.16    0.62   0
   3  -2  12    9.66    1.07   0
   3   0  -9  111.57    1.08   0
   3   1  17   89.83    2.08   0
   3   2 -11   -0.89    0.47   0
   4  -4   6   71.93    1.35   0
   4  -2  14   20.43    1.25   0
   4   3 -13    6.50    1.04   0
   4   6 -14   22.14    1.66   0
   5  -3  13   32.43    1.47   0
   5   3 -14   28.23    1.28   0
   6  -5   2  111.33    1.53   0
   6  -5   3   59.50    1.26   0
   6  -5   4  403.00    2.95   0
   6  -5   5   29.53    1.05   0
   6  -4  11    8.93    1.38   0
   7  -5   7    2.29    1.23   0
   7  -5   8    1.96    0.97   0
   9  -4  -7    7.22    0.37   0
  -2   6   2  339.76    1.74   0
  -2   7   2   -0.20    0.46   0
  -1   5  -4   11.85    0.60   0
  -1   9  -3    1.61    0.78   0
  -1  10  -2    3.89    1.10   0
  -1  11   1    1.20    0.99   0
   0   2  12  253.14    1.90   0
   0   3  -6  134.25    1.33   0
   0  10  -6   -0.52    1.27   0
   1   4  16    0.05    0.87   0
   1   9  -9    6.32    1.21   0
   2  -1  12   50.21    1.15   0
   2   0  14    4.80    0.81   0
   2   4 -11  143.34    1.86   0
   3  -3   8   74.08    1.24   0
   3  -1  14    1.80    0.78   0
   3   6 -13   10.71    1.37   0
   3   7 -13   -1.80    1.41   0
   4  -4   1   37.21    0.70   0
   4  -4   2  105.00    1.23   0
   4  -4   4   77.73    1.23   0
   4  -4   5   19.86    0.71   0
   4   5 -14    3.42    1.30   0
   5  -4   9    4.76    0.80   0
   6   3 -15   14.83    1.32   0
   7  -5  -1    1.82    0.56   0
   7  -5   6   23.14    1.39   0
   7  -4  11    6.31    1.50   0
   8  -5   8   54.62    1.76   0
   9  -5  -3    6.94    0.72   0
  -2   5   3   95.87    0.74   0
  -2   5   4   23.49    0.35   0
  -2   6   1  467.68    2.17   0
  -2   6   6   40.51    0.40   0
  -2   7   6   78.95    0.69   0
  -2   8   2  199.45    1.67   0
  -2   8   3    6.76    0.59   0
  -2   8   5  193.97    1.36   0
  -1   2   7  152.18    0.87   0
  -1   6  -5    4.54    0.72   0
  -1  11   0   61.24    1.53   0
   0   1  10    0.26    0.36   0
   0   2  -5    2.18    0.33   0
   0   4  -7   22.59    0.75   0
   0   6  -8   43.01    1.30   0
   0   9  -7  144.83    2.26   0
   1  -1   8   27.69    0.81   0
   1   0  11  182.19    1.80   0
   1   1  13   10.17    0.77   0
   1   5 -10   88.20    1.66   0
   1   7 -10   96.33    1.84   0
   2  -2  -2   27.60    0.25   0
   2  -2   8  284.80    2.13   0
   2   1  15   38.64    1.36   0
   2   2  16   18.78    1.26   0
   2   3  17   13.39    1.03   0
   2   6 -12   62.39    1.79   0
   2   7 -12   15.09    1.45   0
   3  -3   7   28.27    0.96   0
   3  -2  11   85.41    1.62   0
   3   0  15    3.29    1.14   0
   3   5 -13    4.44    0.94   0
   4  -4   3  499.07    2.59   0
   4  -2  13    2.08    0.85   0
   4  -1  15   48.80    1.55   0
   4   4 -14  119.25    2.18   0
   5  -4   8   12.50    0.88   0
   5  -3  12   22.74    1.21   0
   5  -2  14    0.36    1.37   0
   5   1 -13   44.48    1.12   0
   5   4 -15   62.83    1.97   0
   6  -4  10   76.26    1.82   0
   7  -5   0    8.89    0.73   0
   7  -5   5   18.26    1.17   0
   8  -5   6    4.32    1.22   0
   8  -5   7    0.64    1.06   0
  -2   5   2  267.04    1.34   0
  -2   5   5  108.76    0.57   0
  -2   7   0  393.74    2.33   0
  -2   8   1   33.38    0.92   0
  -1   4  -4   98.56    1.13   0
  -1   5  -5  118.31    1.47   0
  -1   8  -5   70.94    1.55   0
  -1  11  -1    2.26    0.90   0
   0   0   6  197.29    1.22   0
   0   5  14   75.46    1.13   0
   0   8  -8  115.24    1.93   0
   0  10  -7  134.16    2.59   0
   1   2  -8   27.48    0.69   0
   1   2  14    0.69    0.75   0
   1   3  -9   36.37    0.89   0
   1   5  16   34.01    1.19   0
   1   9 -10    6.20    1.63   0
   2  -1  11   25.65    1.00   0
   2   3 -11   38.58    1.14   0
   2   5 -12    0.47    1.02   0
   2   8 -12   18.27    1.45   0
   3  -3   6  230.18    1.93   0
   3  -1  13  184.63    2.35   0
   3   1  16   37.33    1.58   0
   3   4 -13  198.65    2.35   0
   4   0  16   54.42    1.90   0
   4   2 -13   64.68    1.36   0
   5  -4   7   57.67    1.40   0
   5  -3  11   16.02    1.22   0
   5   2 -14    3.30    0.89   0
   6  -4   9  102.62    1.83   0
   6   1 -14   15.84    0.98   0
   7  -5   1    1.59    0.57   0
   7  -5   2    5.61    0.81   0
   7  -5   3  251.89    2.38   0
   7  -5   4   17.39    0.97   0
   7  -4  10    2.37    1.33   0
   8  -5  -1    5.33    0.75   0
   8  -5   5    6.50    1.26   0
  -2   5   1  198.01    1.29   0
  -2   6   0   97.85    1.08   0
  -2   8   0   83.88    1.31   0
  -2   8   6    9.57    0.44   0
  -2   9   4    2.24    0.62   0
  -1   3  -3   13.40    0.45   0
  -1   9  -5    9.05    1.19   0
  -1  10  -4    1.50    1.21   0
   0   3  -7    0.48    0.60   0
   0   9  -8    1.66    0.94   0
   1  -1   7   45.80    0.87   0
   1   0  -5   13.71    0.32   0
   1   1  -7  474.37    2.12   0
   1   4 -10  259.53    2.29   0
   2  -2   7   17.02    0.63   0
   2   4 -12  354.94    2.98   0
   3  -3   5   14.66    0.72   0
   3  -2  10  112.63    1.68   0
   3   1 -11   51.61    1.04   0
   3   6 -14    4.74    1.47   0
   4  -3   9    3.39    0.67   0
   4  -2  12   92.24    1.70   0
   4  -1  14   20.33    1.41   0
   4   3 -14   36.14    1.43   0
   5  -4   6   61.91    1.36   0
   5  -2  13    5.47    1.28   0
   5  -1  15  100.46    2.42   0
   5   3 -15    9.62    1.22   0
   6  -4  -4    0.42    0.28   0
   6  -4   8   13.94    1.25   0
   6  -3  12   50.29    1.70   0
   6  -2 -10   18.80    0.41   0
   6  -2  14    0.79    1.63   0
   6   2 -15   49.74    1.49   0
   7  -4   9   46.31    1.68   0
   8  -5   0    3.11    0.76   0
   8  -5   1    2.99    0.85   0
   8  -5   2  135.09    1.93   0
   8  -5   3    0.56    1.05   0
   8  -5   4   10.97    0.97   0
   9  -5  -1   -1.98    0.85   0
   9  -5   4   -2.13    1.15   0
  -2   5   0   96.05    0.99   0
  -2   6  -1   11.50    0.65   0
  -2   7  -1  227.37    1.86   0
  -2   8  -1    0.80    0.70   0
  -2   9   1   64.99    1.22   0
  -2   9   5    4.04    0.57   0
  -1   2  -1 1937.99    2.98   0
  -1   4  -5   70.61    1.11   0
  -1   4  10  272.53    1.37   0
  -1   7  -6    1.83    0.72   0
  -1   8  -6    1.83    1.00   0
   0   2  11   77.88    1.01   0
   0   4  13  150.60    1.47   0
   0   6  -9  344.44    2.89   0
   0   6  14   -0.10    0.55   0
   0   7  -9    3.35    0.84   0
   0   7  14    4.75    0.60   0
   0   8  -9   19.63    1.41   0
   1   6 -11  109.27    1.87   0
   1   8 -11   18.02    1.31   0
   2  -1  10    6.69    0.75   0
   2   1  14  119.56    1.84   0
   2   3  16    0.52    1.06   0
   2   6 -13   24.60    1.50   0
   2   7 -13    4.88    1.50   0
   3  -3   0   32.99    0.54   0
   3   3 -13    5.63    0.96   0
   3   5 -14   19.11    1.42   0
   4  -3   8    6.93    0.83   0
   4   5 -15   32.71    1.51   0
   5  -4  -1  145.34    1.22   0
   5  -4   5    8.33    0.84   0
   5  -3  10    1.10    1.03   0
   5  -2  -9   47.93    0.51   0
   6  -3  11   23.23    1.48   0
   7  -3  12    1.30    1.22   0
   8  -4   9    6.63    1.55   0
   9  -5   0    2.44    0.88   0
   9  -5   1   89.45    1.80   0
   9  -5   3   11.81    1.25   0
  -2   7  -2  160.76    1.72   0
  -2   7   7   16.06    0.29   0
  -2   9   0   85.56    1.33   0
  -1   5  -6    6.14    0.60   0
  -1  10  -5   18.73    1.20   0
   0   1  -4  780.69    2.16   0
   0   2  -6   38.13    0.71   0
   0   3  12  215.67    1.70   0
   0   5  -9   94.08    1.50   0
   1  -1   6  594.24    2.36   0
   1   2  13   -0.27    0.64   0
   1   3 -10   35.58    1.05   0
   2  -2   6  403.16    2.21   0
   2   0  -8  150.45    1.16   0
   2   0  12  103.22    1.59   0
   2   2  15    4.00    0.79   0
   2   5 -13   17.89    1.36   0
   3  -3   1   70.28    0.82   0
   3  -2   9  521.97    3.18   0
   3  -1  12   -0.13    0.71   0
   3   1  15    2.93    1.13   0
   3   4 -14    2.35    1.04   0
   4  -3  -4   85.28    0.51   0
   4  -2  11   37.83    1.34   0
   4   4 -15   27.02    1.27   0
   5  -4   3   53.10    1.09   0
   5  -4   4   -0.39    0.51   0
   5  -1 -11   69.79    0.89   0
   6  -4   7    1.49    0.73   0
   6  -2  13   17.09    1.56   0
   7  -4  -5   22.00    0.52   0
   7  -4   8    8.41    1.04   0
   7  -2 -11    2.41    0.35   0
  -2   6  -2   21.14    0.66   0
  -2   8   7    3.74    0.31   0
  -2   9   6   16.90    0.57   0
  -2  10   1    6.42    0.98   0
  -2  10   2  166.78    1.89   0
  -2  10   3   61.03    1.24   0
  -1   3  -4  592.52    2.41   0
  -1   6  -7    7.10    0.95   0
  -1   6  11  106.61    0.84   0
  -1   7  -7    6.91    0.83   0
  -1   8  -7   89.19    1.83   0
  -1   8  11   18.03    0.35   0
  -1  10  -6   56.18    1.86   0
   0   0   4 1005.42    2.14   0
   0   7 -10   -0.90    1.16   0
   0   8 -10    0.38    1.25   0
   1   2  -9   98.10    1.21   0
   1   3  14    0.67    0.51   0
   1   4 -11  478.11    3.21   0
   1   8 -12    6.19    1.63   0
   2  -2   5  140.06    1.25   0
   2   2 -11    2.59    0.52   0
   3   2  16   12.32    1.06   0
   4  -3   7   33.90    0.94   0
   4  -1  13   10.78    0.98   0
   4   1  16  120.96    2.23   0
   4   2 -14   38.67    1.25   0
   5  -3   9   -1.47    0.72   0
   5  -2  12   -0.78    0.88   0
   5  -1  14   53.10    1.64   0
   5   1 -14    0.79    0.72   0
   5   2 -15   33.68    1.30   0
   6  -4  -3   73.73    0.88   0
   6  -4   6   28.85    1.06   0
   6  -3  10   -0.07    1.21   0
   7  -4   7   16.80    1.34   0
   8  -4   8   -0.24    1.08   0
   9  -4  -6    3.28    0.53   0
  -2   4   2  271.35    1.13   0
  -2   5  -2   24.73    0.75   0
  -2   6  -3    0.26    0.67   0
  -2   7  -3   28.30    0.84   0
  -2   8  -3   19.41    0.88   0
  -2   9  -2    1.81    0.72   0
  -2  10  -1   38.45    1.35   0
  -2  10   0    3.83    0.72   0
  -2  10   4    4.64    0.67   0
  -1   2  -2 1089.33    2.50   0
  -1   4  -6    4.77    0.67   0
  -1   9  -7    5.10    1.00   0
   0   2  10   30.59    0.71   0
   0   3  -8    0.93    0.50   0
   0   4  -9    0.50    0.54   0
   0   5  13    1.75    0.63   0
   0   6 -10  116.89    1.87   0
   0   9 -10    3.77    1.49   0
   1  -1   5 2914.67    4.87   0
   1   0   9  219.66    1.70   0
   1   1  11   16.57    0.82   0
   1   5 -12   46.01    1.47   0
   1   5  15   20.78    0.95   0
   2  -2   4  744.02    2.66   0
   2  -1  -6    1.17    0.20   0
   2  -1   9   62.67    1.09   0
   2   1 -10    6.58    0.49   0
   2   1  13    2.08    0.79   0
   2   4 -13    4.15    0.82   0
   2   4  16    4.88    0.85   0
   2   6 -14    6.53    1.35   0
   2   7 -14    5.80    1.48   0
   3  -2   8  558.28    3.11   0
   3  -1  11   48.42    1.28   0
   3   0  13    9.10    0.86   0
   3   2 -13   13.14    0.93   0
   3   5 -15    7.06    1.42   0
   4  -3   6  171.68    1.81   0
   4  -2  10    2.50    0.97   0
   4  -1 -10    2.75    0.37   0
   4   1 -13    1.81    0.54   0
   4   3 -15   21.90    1.41   0
   5   0  15   24.10    1.79   0
   5   3 -16   59.83    1.75   0
   6  -4   5  100.10    1.56   0
   6   1 -15    6.25    0.94   0
   7  -1 -13   15.26    0.68   0
   8  -4   7    4.44    1.40   0
  -2   4   0  333.02    1.56   0
  -2   4   3  802.97    1.65   0
  -2   7  -4    6.11    0.83   0
  -2   8  -4   46.11    1.36   0
  -2   9  -3    0.54    0.75   0
  -2  10  -2    4.27    1.15   0
  -1   3  -5  384.13    2.12   0
  -1   3   8    3.44    0.25   0
  -1   6  -8  212.95    2.32   0
  -1   7  11   10.35    0.37   0
  -1   8  -8   -0.05    1.06   0
  -1  10  -7   -0.59    1.33   0
   0   2  -7    0.68    0.42   0
   1   1  -8  453.21    2.18   0
   2  -2   3    0.81    0.40   0
   2   2  14   -0.05    0.90   0
   2   3  15    6.12    0.94   0
   2   5 -14   -0.52    1.15   0
   3   1 -12    7.57    0.68   0
   3   1  14    1.52    0.97   0
   3   3 -14  264.67    2.61   0
   4  -1  12   81.71    1.72   0
   4   0 -12  302.76    2.07   0
   4   0  14    1.88    0.91   0
   5  -3  -6    0.25    0.12   0
   5  -3   8  108.18    1.69   0
   5  -2  11   89.32    1.73   0
   5  -1  13   11.31    1.38   0
   5   0 -13   16.86    0.64   0
   6  -4   4    0.78    0.58   0
   6  -3   9   29.92    1.35   0
   6  -2  12    2.48    0.98   0
   6   0 -14   64.47    1.19   0
   7  -4   6    6.54    0.83   0
   8  -4   6   36.79    1.57   0
   8  -3  10    9.80    1.76   0
  -2   4  -1   38.40    0.68   0
  -2   5  -3   56.23    0.93   0
  -2   6  -4   35.02    0.89   0
  -2  10  -3    2.37    1.13   0
  -1   9  -8    5.42    1.04   0
   0   1  -5    2.94    0.31   0
   0   4  12   55.75    0.95   0
   0   6 -11    4.39    1.18   0
   0   8 -11   -0.38    0.97   0
   1  -1   4  421.57    1.72   0
   1   2 -10   50.42    1.10   0
   1   2  12   47.81    1.05   0
   1   3 -11    1.88    0.62   0
   1   4  14    4.30    0.73   0
   1   6 -13    0.12    1.36   0
   1   6  15    3.37    0.82   0
   1   7 -13   15.85    1.34   0
   2  -2   2    9.09    0.44   0
   2  -1   8  230.43    1.88   0
   2   3 -13  230.84    2.43   0
   3  -2   7   18.61    0.86   0
   3   2  15   -0.56    1.05   0
   3   4 -15   36.50    1.54   0
   4  -3   5    6.56    0.55   0
   4   1  15   44.17    1.51   0
   4   2  16   21.24    1.35   0
   4   4 -16   13.13    1.17   0
   5  -3   7    0.00    0.90   0
   6  -4  -1    2.01    0.49   0
   6  -4   2    2.09    0.68   0
   6  -4   3   56.69    1.11   0
   7  -4  -4   17.53    0.56   0
   7  -4   5    0.90    0.74   0
   7  -3   9   -1.12    1.22   0
   7  -2  12   66.77    1.96   0
   9  -4   6   -1.06    1.11   0
  -2   8  -5   26.55    1.04   0
  -2   9   7    0.99    0.34   0
  -2  10   6    3.50    0.58   0
  -1   2  -3  599.12    2.06   0
  -1   4  -7   17.09    0.71   0
  -1   5  10   90.06    0.80   0
  -1   7  -9  144.59    2.20   0
  -1   8  -9    5.23    1.26   0
   0   0   2  390.65    0.94   0
   0   4 -10  434.85    2.98   0
   0   5 -11    7.49    1.04   0
   0   6  13    7.64    0.59   0
   1  -1   3  819.08    2.17   0
   1   1  10    3.46    0.59   0
   1   3  13  109.00    1.40   0
   2  -2   0  173.62    0.89   0
   2  -2   1    2.04    0.24   0
   2   1  12   46.43    1.19   0
   2   6 -15    7.36    1.48   0
   3  -1  10    1.38    0.59   0
   4  -3   4   22.33    0.82   0
   5  -2  10    4.54    0.81   0
   6  -4   0   10.45    0.56   0
   6  -4   1   10.85    0.60   0
   6  -3   8   21.25    1.06   0
   6  -2  11   13.01    1.09   0
   6  -1  13   41.65    1.57   0
   7  -4   4   57.60    1.33   0
   8  -4   5    3.87    0.91   0
   8  -3  -9    6.47    0.22   0
   8  -3   9    2.79    1.35   0
   9  -4  -5   20.30    0.70   0
   9  -4   5    5.47    1.04   0
  -2   4  -2   52.33    0.78   0
  -2   5  -4   36.23    0.83   0
  -2   7  -6    5.45    0.94   0
  -2   8  -6   16.96    1.22   0
  -1   2   5  459.06    1.08   0
  -1   3  -6   -0.16    0.41   0
  -1   4   9   15.44    0.40   0
  -1   9  -9   58.66    1.73   0
   0   2  -8    0.84    0.61   0
   0   2   9   13.79    0.52   0
   0   7 -12   36.50    1.66   0
   0   7  13    8.38    0.65   0
   0   8 -12    9.32    1.54   0
   1   7 -14   15.98    1.67   0
   2   0  10   11.92    0.67   0
   2   1 -11   27.81    0.75   0
   2   2  13    0.40    0.79   0
   2   4  15   23.88    1.14   0
   2   5 -15   28.49    1.61   0
   3  -2   6   41.68    1.00   0
   3  -1  -9    0.24    0.29   0
   3   0 -11   77.17    1.01   0
   3   2 -14    6.22    0.98   0
   3   4  16   10.59    1.37   0
   4  -3  -3  233.78    1.02   0
   4  -3   3  171.99    1.56   0
   4  -2  -8   98.82    0.59   0
   4  -2   8  197.20    2.05   0
   4  -1  11    3.16    0.75   0
   4   2 -15    0.45    0.67   0
   4   3 -16   40.03    1.60   0
   5  -3   6   97.13    1.43   0
   5  -1  12    8.24    0.95   0
   5   1 -15    4.29    0.93   0
   5   1  15  106.99    2.17   0
   5   2 -16    9.80    1.15   0
   6   0  14    4.55    1.47   0
   7  -4   2    3.42    0.73   0
   7  -4   3    0.71    0.68   0
   7  -3   8    1.78    1.17   0
   7  -1  13   12.87    1.35   0
   8  -4   4    7.61    0.89   0
   9  -4   4    8.76    1.05   0
  -2   4  -3   53.11    0.92   0
  -2   5  -5   52.09    1.10   0
  -2   6  -6   36.26    1.15   0
  -2   9  -6    1.65    0.94   0
  -2  10  -5    7.19    1.03   0
  -1   2  -4  359.48    1.74   0
  -1   5  -9  164.06    2.04   0
  -1   7 -10   46.05    1.68   0
  -1   9 -10    6.38    1.48   0
   0   1  -6  256.86    1.53   0
   0   4 -11    8.13    0.91   0
   0   6 -12   10.60    1.10   0
   1  -1   2    8.02    0.29   0
   1   0   7 1081.27    3.29   0
   1   3 -12   -1.28    0.66   0
   1   4 -13   59.72    1.64   0
   1   5  14    2.14    0.72   0
   1   6 -14    1.62    1.05   0
   2  -1   7  132.00    1.33   0
   2   3  14    8.60    0.79   0
   3  -1   9   99.34    1.48   0
   3   1 -13   35.40    1.05   0
   3   1  13  190.22    2.19   0
   3   2  14    4.73    1.03   0
   3   4 -16   21.20    1.47   0
   4  -3   2   73.38    1.02   0
   4   1  14   23.89    1.15   0
   4   2  15   56.45    1.76   0
   6  -3   7  137.04    1.91   0
   6  -2  10   50.51    1.43   0
   6  -1 -13   15.09    0.66   0
   6  -1  12    4.55    1.40   0
   7  -4  -2   15.61    0.71   0
   7  -4   0    4.84    0.68   0
   7  -4   1   31.67    1.02   0
   8  -4   2   13.70    1.03   0
   8  -4   3    7.73    0.84   0
   8  -3   8    2.30    1.00   0
   8  -2 -12    6.89    0.36   0
   9  -4  -4    6.27    0.69   0
   9  -4   3   18.53    1.15   0
  -2   8  -7   48.00    1.35   0
  -1   6 -10   -0.51    0.79   0
   0   5 -12   -1.11    1.02   0
   0   5  12   -0.76    0.49   0
   1   0  -7  215.02    1.32   0
   1   2 -11    5.28    0.58   0
   1   2  11  104.71    1.27   0
   1   4  13    0.44    0.61   0
   1   5 -14   34.58    1.63   0
   2   2 -13    9.57    0.88   0
   2   3 -14  161.29    2.10   0
   2   5  15   53.06    1.41   0
   3  -2   5   16.07    0.73   0
   3   0  11  211.95    2.12   0
   4  -1 -11    3.49    0.41   0
   4  -1  10   28.71    1.16   0
   4   0  12  219.18    2.51   0
   5  -3   5   36.80    0.93   0
   5  -1  11  113.26    1.98   0
   5   0  13    9.56    1.03   0
   6  -3   6    0.02    0.92   0
   7  -3   7    1.63    0.83   0
   7  -2  10   -2.77    0.97   0
   7  -1  12   23.83    1.84   0
   8  -4  -2    4.68    0.65   0
   8  -3   7    7.01    1.25   0
   8  -2  10    4.94    1.49   0
   9  -4   1    0.52    0.99   0
   9  -4   2    4.39    0.82   0
   9  -3   7    4.00    1.46   0
  10  -4  -2   20.79    1.23   0
  10  -4  -1    3.25    1.10   0
  10  -4   1    0.13    0.92   0
  -2   4  -4  179.18    1.53   0
  -2   6  -7  131.37    1.84   0
  -2  10   7    0.98    0.44   0
  -1   2  -5  290.13    1.72   0
  -1   3   7   15.38    0.34   0
  -1   4  -9  237.05    2.24   0
  -1   7 -11   25.86    1.51   0
  -1   8 -11  175.57    2.79   0
   0   3  10  105.02    1.10   0
   0   7 -13    9.16    1.27   0
   1  -1   1 1225.05    2.01   0
   1   1   9   70.64    1.04   0
   2  -1   6   32.20    0.80   0
   2   1  11   26.12    0.83   0
   4  -3   0  115.31    1.01   0
   4  -2   7  102.54    1.43   0
   5  -3   4   65.50    1.22   0
   5  -2   8  174.61    2.11   0
   5   1  14   51.11    1.56   0
   5   2  15    0.18    1.49   0
   6  -2   9   98.59    1.88   0
   8  -4   0   12.40    0.72   0
   9  -4  -2    2.51    0.77   0
   9  -4   0   18.87    0.98   0
  -3   8  -2  108.12    1.57   0
  -3   8  -1   34.41    1.06   0
  -3   8   0   34.19    1.01   0
  -3   9  -1    8.21    0.86   0
  -2   7  -8    0.10    0.80   0
  -2   8  -8    4.16    0.92   0
  -1   6 -11   85.18    1.92   0
   0   1  -7  131.68    1.23   0
   0   1   6  256.02    1.27   0
   1   3 -13  260.17    2.58   0
   1   4 -14   65.47    1.78   0
   1   6 -15    0.35    1.16   0
   2   0 -10   71.31    0.92   0
   2   1 -12   69.15    1.12   0
   2   2  12    4.14    0.80   0
   2   5 -16   -0.37    1.11   0
   3  -2   4   51.71    0.93   0
   3  -1   8   66.92    1.13   0
   3   1  12    1.88    0.70   0
   3   2 -15    5.37    1.07   0
   3   3 -16   40.63    1.56   0
   3   4  15   34.40    1.47   0
   4   1 -15    1.82    0.79   0
   4   1  13   15.77    0.97   0
   4   2 -16   -0.30    0.82   0
   4   2  14   22.43    1.39   0
   4   3  15   10.89    1.44   0
   5  -2 -10   58.43    0.58   0
   6  -3   5   12.10    0.76   0
   6  -1  11   17.43    1.13   0
   6   1  14  139.34    2.75   0
   7  -3   6    0.49    0.73   0
   7  -2   9   42.56    1.62   0
   7  -1 -14    0.46    0.60   0
   7   0  13   34.94    1.87   0
   8  -3   6    5.36    1.18   0
   8  -2   9   14.16    1.49   0
   9  -3   6    0.53    1.29   0
  -3   7  -2    4.21    0.70   0
  -3   7  -1  126.55    1.41   0
  -3   7   1   40.81    0.84   0
  -3   8  -3   83.37    1.52   0
  -3   8   2    0.91    0.54   0
  -3   9  -2   29.05    1.15   0
  -3   9   1    4.90    0.73   0
  -3   9   2    2.32    0.63   0
  -2   3  -1  130.09    0.99   0
  -2   6  -8   25.96    1.03   0
  -2   8  -9    2.10    1.33   0
  -2   9  -9   17.22    1.60   0
  -1   6  10   36.31    0.55   0
  -1   8 -12   18.00    1.82   0
   0   3 -11  169.04    1.87   0
   1   2 -12   49.18    1.09   0
   1   5 -15    9.63    1.35   0
   2   3 -15   20.54    1.29   0
   2   3  13    5.02    0.68   0
   3  -2  -6    4.90    0.13   0
   3   2  13    0.72    0.72   0
   3   3  14    3.24    1.02   0
   4  -2   6   41.52    0.93   0
   4  -1   9   15.87    0.79   0
   5  -3   3   24.16    0.74   0
   5  -1  10    3.84    0.80   0
   5   1 -16   -0.73    0.91   0
   6  -2   8    2.92    1.04   0
   7  -3   5   21.08    1.19   0
   7  -1  11   12.04    1.27   0
   8  -1  11   28.93    1.65   0
  -3   6  -1  356.31    2.19   0
  -3   6   0   -1.13    0.52   0
  -3   7  -3   91.89    1.37   0
  -3   7   2    8.34    0.51   0
  -3   8  -4    0.10    0.93   0
  -3   8   3    8.81    0.60   0
  -3   9  -4   11.64    1.20   0
  -3  10  -2    7.31    1.10   0
  -3  10   0   19.48    1.09   0
  -3  10   1    1.14    0.88   0
  -2   3  -2    8.59    0.38   0
  -2   3   0   10.00    0.30   0
  -2   7  -9   58.65    1.49   0
  -1   2  -6   56.81    0.87   0
  -1   4 -10    1.78    0.65   0
  -1   7 -12    1.13    1.04   0
   0   6 -14    0.49    1.05   0
   0   6  12    9.40    0.60   0
   1   2  10  180.52    1.58   0
   2  -1   5  416.20    2.02   0
   2   0   8  482.03    2.56   0
   2   1  10    6.45    0.74   0
   2   2 -14    3.33    0.70   0
   3  -2   3   35.38    0.75   0
   3  -1 -10  118.64    1.05   0
   5  -3  -5   13.00    0.29   0
   5  -3   2   68.33    1.09   0
   5  -2   7   83.79    1.41   0
   5   1  13   12.01    1.05   0
   5   2  14   -1.00    1.24   0
   6  -3   4  162.80    1.81   0
   6  -1  10    4.38    1.20   0
   6   0  12   41.32    1.51   0
   7  -2   8   28.14    1.44   0
   8  -3   5    1.86    0.85   0
   8  -2   8   33.35    1.59   0
  -3   6  -3   32.92    0.97   0
  -3   6  -2  118.56    1.35   0
  -3   6   1   70.76    0.93   0
  -3   7  -5   20.91    1.05   0
  -3   8  -5    8.51    0.85   0
  -3   9  -5    2.10    1.08   0
  -3  10  -4   46.80    1.64   0
  -3  10   2   16.99    0.89   0
  -2   3  -3  911.85    2.93   0
  -2   3   1  181.98    0.89   0
  -2   5  -8  269.18    2.40   0
  -2   6  -9   86.66    1.64   0
  -2   8 -10  157.25    2.64   0
  -1   3  -9   26.31    0.86   0
   0   1  -8    0.68    0.50   0
   0   3 -12  211.59    2.29   0
   0   4 -13  148.06    2.09   0
   0   5 -14   69.76    1.97   0
   1   1 -11   35.55    0.93   0
   1   1   8   27.53    0.70   0
   1   3  11   69.39    1.11   0
   1   4 -15    0.77    1.20   0
   1   4  12    1.18    0.60   0
   2   5  14   47.57    1.36   0
   3  -1   7  157.42    1.57   0
   3   1  11   44.45    1.25   0
   3   3 -17    5.36    1.32   0
   3   5  15    1.06    0.92   0
   4  -2   5    2.08    0.62   0
   4   0 -14    8.55    0.75   0
   4   1  12   94.96    1.65   0
   4   2 -17    9.05    1.23   0
   4   4  15   10.77    1.47   0
   5  -3   1  271.09    1.87   0
   5  -1 -13   43.71    0.85   0
   5  -1   9   13.42    1.11   0
   5   0 -15   31.47    1.01   0
   5   0  11   21.79    1.27   0
   6  -3  -7    4.97    0.19   0
   6  -3   3   30.79    1.02   0
   6  -2   7  335.40    2.89   0
   6   1  13   44.93    1.89   0
   7  -3  -8    2.93    0.24   0
   7  -3   4    2.93    0.68   0
   7  -2 -12    4.41    0.31   0
   7  -1  10   11.21    1.34   0
   8  -3   4    1.76    1.09   0
   8  -1  10    5.75    1.56   0
   9  -3   4   -0.75    1.20   0
  10  -3   3    3.12    1.34   0
  -3   6  -4   59.57    1.13   0
  -3   6   2   50.30    0.73   0
  -3   7   3    6.04    0.43   0
  -3   9  -6    0.44    1.22   0
  -3  10  -5    7.76    1.11   0
  -3  10   3   33.32    1.00   0
  -2   5  -9    5.06    0.95   0
  -2   6 -10   28.46    1.34   0
  -1   4 -11    7.79    0.98   0
  -1   4   8    8.47    0.30   0
  -1   5 -12    1.74    0.84   0
  -1   7 -13    1.86    1.19   0
   0   5  11    6.29    0.57   0
   1   2 -13  143.89    1.86   0
   2  -1  -8  679.28    2.10   0
   2   2  11  141.94    1.67   0
   2   3 -16   -1.55    1.25   0
   3  -2   2  104.87    1.02   0
   3   0 -13   16.55    0.77   0
   3   0   9  770.49    3.58   0
   3   2 -16    6.99    0.87   0
   3   4  14    3.34    1.05   0
   4  -1 -12   45.44    0.80   0
   4  -1   8   65.46    1.20   0
   4   0  10  176.08    2.07   0
   4   2  13    1.22    0.80   0
   4   3  14   45.01    1.61   0
   5  -3   0  368.84    2.04   0
   5  -2   6   -1.21    0.54   0
   6   0 -16    8.51    0.93   0
   6   2  14    0.37    1.23   0
   7  -3   3   15.01    0.93   0
   7  -2   7    1.21    1.06   0
   9  -2   7   60.79    1.99   0
  -3   5  -1   21.79    0.69   0
  -3   6  -5   63.81    1.23   0
  -3   7  -6    2.56    0.73   0
  -3   8  -7   -0.64    1.17   0
  -3   8   4   -0.71    0.43   0
  -3   9  -7    3.93    1.37   0
  -2   3  -5    0.71    0.41   0
  -2   4  -8  358.68    2.67   0
  -2   7 -11   57.34    1.90   0
  -2   8 -11   83.56    2.05   0
  -1   3 -10  188.39    2.03   0
  -1   7  10   97.70    0.84   0
   0   4 -14    0.55    1.06   0
   0   4  10  421.23    2.06   0
   0   8  12    9.13    0.65   0
   1   0  -9   27.50    0.70   0
   1   0   5  293.88    1.49   0
   2  -1   4 2011.62    4.11   0
   2   2 -15   16.96    1.15   0
   2   3  12   85.64    1.39   0
   2   4 -17    0.95    1.10   0
   2   4  13   29.20    0.95   0
   2   6  14  156.44    2.05   0
   3  -1   6  280.03    2.01   0
   3   1 -15   66.95    1.47   0
   3   2  12    8.00    0.76   0
   4  -2   4    9.59    0.68   0
   4   1 -16    2.95    0.74   0
   5  -3  -1   20.03    0.61   0
   5   1  12   13.30    1.17   0
   6  -3   2    1.59    0.48   0
   6  -1   9    1.91    0.81   0
   7   0  11  134.61    2.51   0
   8  -2   7    6.95    1.04   0
   9  -1   9    0.51    1.52   0
  -3   5  -3  210.13    1.73   0
  -3   6  -6  153.09    1.87   0
  -3   7  -7   28.35    1.12   0
  -3   8  -8   -0.87    1.19   0
  -3   9  -8   14.61    1.52   0
  -2   3  -6   18.91    0.79   0
  -2   3   2  403.13    1.11   0
  -2   5 -10    3.50    1.01   0
  -2   6 -11    6.52    1.28   0
  -1   2   4   14.07    0.18   0
  -1   4 -12    1.19    1.01   0
  -1   7 -14   72.68    2.07   0
   0   0  -4  955.11    2.13   0
   0   1  -9   82.28    1.10   0
   0   3 -13    5.36    0.82   0
   0   5 -15   16.59    1.35   0
   1   3 -15   89.20    1.84   0
   1   4 -16    7.49    1.11   0
   2   1   9   76.63    1.20   0
   4  -2  -9   43.54    0.46   0
   4  -1   7   20.12    0.94   0
   4   1  11    4.43    1.00   0
   5  -2   5   36.67    1.06   0
   5  -1   8   12.92    0.77   0
   5   2  13    6.04    0.96   0
   5   3  14    1.05    1.02   0
   6  -3   1   46.01    0.98   0
   6  -2   6   76.11    1.46   0
   6   1  12    3.40    1.39   0
   7  -3   2    5.47    0.60   0
   7  -2   6  105.84    1.88   0
   8  -3   2   39.88    1.29   0
   8  -1   9   12.70    1.23   0
   9  -3  -8   47.68    0.77   0
   9  -3   2   21.46    1.10   0
   9  -2   6    4.85    1.30   0
  10  -3   1    7.83    1.00   0
  -3   5  -5   74.51    1.31   0
  -3   5   1   48.80    0.72   0
  -3   6   3    6.73    0.36   0
  -3   7   4   64.71    0.74   0
  -2   4  -9   31.20    1.11   0
  -2   8 -12    0.70    1.26   0
  -1   1  -3  798.84    2.16   0
  -1   1  -2    7.94    0.29   0
  -1   1  -1 1233.25    2.05   0
  -1   3 -11   70.78    1.43   0
   0   2   7    1.11    0.29   0
   1   1 -12   35.44    0.90   0
   1   1   7   43.95    0.75   0
   1   2   9    0.05    0.37   0
   1   5  12    1.30    0.61   0
   1   7  13    1.09    0.71   0
   2   0 -12    0.67    0.59   0
   2   1 -14    3.10    0.59   0
   2   3 -17    6.15    1.30   0
   3  -1 -11   50.91    0.79   0
   3   1  10    3.70    0.62   0
   3   2 -17    9.42    1.27   0
   3   5  14    2.94    1.03   0
   4   2  12   99.05    1.80   0
   4   4  14   36.54    1.47   0
   7  -3   1    2.67    0.77   0
   8  -3  -8   27.00    0.53   0
   8  -2   6   45.33    1.40   0
   9  -3   1    4.60    1.01   0
   9  -1   8   -3.04    1.57   0
  10  -3   0    2.50    0.92   0
  10  -2   5   14.74    1.35   0
  -3   5  -6    0.03    0.71   0
  -3   6  -8    0.69    1.03   0
  -3   7  -9    0.87    1.12   0
  -3   8  -9    1.78    0.99   0
  -3   9  -9    1.20    1.20   0
  -2   5 -11   55.37    1.60   0
  -2   6 -12    3.64    1.33   0
  -1   1  -4  422.14    1.74   0
  -1   2  -9    0.09    0.48   0
   0   1 -10    0.47    0.64   0
   0   2 -12  260.76    2.29   0
   0   3 -14    0.34    1.03   0
   0   4 -15    1.78    1.15   0
   0   5 -16   87.24    2.40   0
   1  -1  -3  439.23    0.75   0
   1   3  10  188.98    1.60   0
   2  -1  -9  211.09    1.31   0
   2  -1   3  536.85    2.01   0
   3   2  11   89.39    1.50   0
   3   4  13    0.05    0.89   0
   4  -2   3  300.01    1.91   0
   4   3  13    9.04    0.95   0
   5  -2   4   44.32    1.04   0
   5   1  11  106.26    1.96   0
   6  -3  -6   16.69    0.38   0
   6  -3  -1    3.60    0.52   0
   6  -2   5   18.55    0.82   0
   6   0  10   56.26    1.45   0
   7  -1   8    2.91    0.84   0
   8  -1   8    1.24    1.03   0
   8   0  10   72.67    1.95   0
   9  -3   0   21.79    1.10   0
   9  -2   5   35.11    1.42   0
  10  -3  -6   26.72    0.95   0
  10  -3  -3   36.17    1.27   0
  10  -3  -2    1.63    1.08   0
  10  -2   4   -0.81    1.32   0
  -3   5  -7  190.97    2.13   0
  -3   8 -10   18.20    1.54   0
  -2   4 -10   15.53    0.91   0
  -1   1  -5 2911.85    4.92   0
  -1   6 -15    2.56    1.51   0
   0   0  -6  200.79    1.25   0
   0   6  11    3.95    0.53   0
   1  -1  -4  120.40    0.56   0
   1   1 -13    8.03    0.78   0
   1   4 -17   32.85    1.53   0
   1   4  11    4.42    0.47   0
   2   0   6  180.14    1.47   0
   2   3  11   61.71    1.20   0
   2   4  12   19.97    0.94   0
   3  -2   0  379.47    1.53   0
   3  -1   5  206.62    1.60   0
   3   1 -16   50.29    1.38   0
   3   3  12   44.29    1.26   0
   3   6  14   10.00    1.19   0
   4  -1 -13    1.67    0.50   0
   4  -1   6   17.15    0.85   0
   4   1 -17   25.71    1.10   0
   5  -2 -11    6.65    0.33   0
   5  -1 -14    1.43    0.54   0
   5  -1   7  369.17    2.72   0
   5   0   9   87.75    1.65   0
   5   2  12   -0.90    1.14   0
   5   3  13   32.19    1.58   0
   5   4  14    2.48    1.13   0
   6  -3  -2   26.78    0.68   0
   6   1  11   16.67    1.41   0
   7  -3  -7   19.55    0.44   0
   7  -3   0   11.08    0.64   0
   7  -2   5   33.69    1.14   0
   8  -3   0   17.00    0.81   0
   8  -2   5   87.31    1.72   0
   8   1  11   28.49    1.98   0
   9  -3  -7    1.54    0.54   0
   9  -3  -1   -0.03    0.84   0
  10  -3  -4    3.28    0.87   0
  -4   9  -3    8.54    1.09   0
  -3   4  -4   11.61    0.75   0
  -3   4  -3   34.94    0.74   0
  -3   4  -2    6.36    0.54   0
  -3   5  -8   78.91    1.55   0
  -3   5   2  131.53    0.97   0
  -3   7 -10   13.10    1.13   0
  -3   8   5   34.94    0.55   0
  -3   9   5   27.51    0.61   0
  -2   5 -12   11.64    1.00   0
  -2   6 -13    0.07    1.40   0
  -1   2 -10  188.30    1.85   0
  -1   3 -12   20.45    0.98   0
   0   2 -13   11.60    0.99   0
   2   1 -15   74.16    1.54   0
   2   1   8  231.93    1.81   0
   2   6  13    0.24    0.87   0
   4  -2   2  695.71    2.75   0
   4   0   8    7.43    0.80   0
   4   1  10   28.07    1.03   0
   4   5  14    7.98    1.05   0
   6  -3  -5  104.71    0.86   0
   6  -3  -4   42.16    0.69   0
   6  -2 -12    5.29    0.31   0
   6  -2   4    8.85    0.84   0
   6  -1 -15    5.50    0.65   0
   6  -1   7    0.28    0.90   0
   6   2  12    2.35    1.24   0
   6   3  13   -0.63    1.44   0
   7  -1   7   25.38    1.29   0
   7   1  11   13.12    1.27   0
   7   2  12   66.35    2.12   0
   8  -3  -1    0.28    0.71   0
   8  -2   4   81.82    1.73   0
   8  -1   7    8.87    1.34   0
   9  -3  -6   12.23    0.69   0
   9  -3  -3    6.01    0.75   0
   9   0   9   -1.21    1.26   0
  -4   8  -5   -0.95    1.08   0
  -4   8  -4    1.61    0.81   0
  -4   8  -2   38.03    1.04   0
  -4   9  -6    8.32    1.32   0
  -4   9  -4    3.03    0.87   0
  -4  10  -3   20.55    1.35   0
  -4  10  -2   19.47    1.23   0
  -3   4  -6  144.62    1.69   0
  -3   4  -5   10.50    0.62   0
  -3   4  -1  668.28    2.50   0
  -3   7 -11    0.79    1.46   0
  -3   8 -11    2.12    1.22   0
  -3  10   5    0.09    0.46   0
  -2   2  -4  785.74    2.75   0
  -1   1   0  311.47    0.83   0
  -1   4 -14    3.43    0.94   0
   0   1 -11   81.77    1.23   0
   0   3   8    1.48    0.35   0
   0   5  10   56.22    0.85   0
   1  -1  -5  442.27    1.29   0
   1   0 -11    7.83    0.66   0
   1   6  12    0.81    0.66   0
   2   2 -17   23.20    1.38   0
   3  -2  -7   56.59    0.38   0
   3  -1 -12    8.02    0.53   0
   3   0   7  285.72    2.03   0
   3   1   9   99.00    1.36   0
   4   2  11   40.65    1.31   0
   4   4  13    9.79    1.17   0
   5  -2   3   35.94    0.83   0
   5   1  10    3.51    1.00   0
   7  -3  -2   18.00    0.72   0
   7  -2   4   12.86    0.87   0
   7   0   9    8.47    1.02   0
   8  -3  -6    1.21    0.50   0
   8  -3  -3    0.20    0.61   0
   8  -3  -2   22.29    0.87   0
   9  -3  -4    0.60    0.67   0
   9  -2   3   -2.12    1.07   0
  -4   7  -5    4.31    0.96   0
  -4   7  -2    0.72    0.51   0
  -4   7  -1   10.27    0.72   0
  -4   8  -7    6.40    1.27   0
  -4   8  -6    4.54    0.90   0
  -4   9  -7   16.46    1.55   0
  -4   9   0    1.80    0.77   0
  -4  10   0    0.14    0.89   0
  -3   4   0  829.34    2.59   0
  -2   2  -5  141.65    1.30   0
  -2   5 -13    1.74    1.01   0
  -1   3 -13  111.72    1.82   0
  -1   6   9   36.68    0.57   0
   0   1   4  799.27    1.77   0
   0   4   9    0.29    0.37   0
   0   7  11    2.42    0.54   0
   1   2   8   31.51    0.65   0
   1   3 -17   14.24    1.20   0
   2  -1 -10    7.07    0.43   0
   2  -1   2 1212.86    2.74   0
   2   7  13   26.60    1.15   0
   3  -1   4   37.28    0.72   0
   3   0 -15    6.20    0.78   0
   3   1 -17   12.32    1.12   0
   3   2  10  112.29    1.59   0
   3   5  13    2.20    0.76   0
   4  -1   5   12.44    0.75   0
   4   0 -16   22.83    0.99   0
   5  -1   6   59.13    1.16   0
   5   4  13   54.62    1.78   0
   6  -2   3   10.62    0.78   0
   6   1  10    3.73    1.18   0
   7  -3  -5   11.62    0.50   0
   7  -3  -3   62.26    0.93   0
   7   1  10   11.90    1.40   0
   8  -2   3    2.14    0.97   0
   9  -1   6   -0.98    0.96   0
  10  -2   2    6.49    1.05   0
  10  -1   5   13.61    1.73   0
  -4   7  -7  113.78    2.04   0
  -4   7  -6   18.15    0.99   0
  -4   8  -8   24.19    1.65   0
  -4   9   1    8.32    0.79   0
  -3   4  -8  140.11    1.85   0
  -3   5 -10    0.49    1.01   0
  -3   6 -11    0.68    1.03   0
  -3   6   4  136.46    0.82   0
  -3   7 -12   21.72    1.47   0
  -2   2  -6  423.77    2.29   0
  -1   4 -15   51.27    1.74   0
  -1   5 -16   32.77    1.64   0
   0   0  -8  231.12    1.55   0
   0   1 -12   29.94    1.06   0
   1  -1  -6   91.31    0.70   0
   1   1   6  570.63    2.17   0
   1   5  11   14.73    0.71   0
   1   7  12    0.94    0.74   0
   2   1 -16    4.35    0.94   0
   2   2   9  146.46    1.47   0
   4  -2 -10  300.98    1.22   0
   4   1   9   12.88    0.93   0
   5  -2   2   36.64    0.92   0
   5   3  12   22.51    1.40   0
   6  -1   6  246.63    2.37   0
   6   0   8    0.74    0.96   0
   6   2  11   12.61    1.28   0
   7  -2   3   18.25    0.82   0
   7  -1   6    1.23    0.78   0
   7   2  11   21.89    1.61   0
   8  -1   6   98.08    1.84   0
   8   0   8   36.61    1.44   0
   9  -2   2    1.81    1.16   0
  10  -2   1    5.00    1.24   0
  -4   6  -5    7.13    0.76   0
  -4   6  -3  140.95    1.60   0
  -4   6  -2   13.42    0.77   0
  -4   8   1    2.05    0.59   0
  -3   6 -12    6.13    1.38   0
  -3   7   5   66.30    0.58   0
  -2   2  -7   14.42    0.65   0
  -2   3 -11   66.20    1.54   0
  -2   5 -14   47.06    1.59   0
  -1   1  -9   73.37    1.17   0
   0   8  11    0.65    0.60   0
   1   3   9   26.81    0.71   0
   1   4  10    1.20    0.55   0
   2   0 -14   29.49    0.99   0
   2   3  10  134.82    1.56   0
   3   6  13  150.46    2.14   0
   4  -1 -14   72.10    1.08   0
   4   5  13   85.45    1.74   0
   6   3  12   52.18    1.62   0
   7   3  12    1.65    1.16   0
   8  -2   2  153.57    2.06   0
   9  -1   5   80.88    1.84   0
   9   0   7  138.83    2.60   0
   9   1   9    2.66    1.37   0
  10  -2   0   17.33    1.34   0
  10  -1   4   34.26    1.82   0
  -4   6  -7   21.59    1.04   0
  -4   6  -1    4.64    0.61   0
  -4   7  -9   12.65    1.33   0
  -4   7   1  139.35    1.40   0
  -4   8 -10    0.06    1.70   0
  -4   9   2    0.60    0.61   0
  -3   4  -9   19.52    0.88   0
  -2   2  -8  277.78    2.10   0
  -1   4 -16   -1.54    1.43   0
  -1   4   7  262.56    1.08   0
  -1   5   8   11.58    0.34   0
   0   2 -15    0.95    1.02   0
   1  -1  -7  465.69    1.69   0
   1   0   3 9999.99    7.06   0
   1   8  12   21.47    0.92   0
   2   1   7  148.53    1.36   0
   3   1   8   64.55    1.08   0
   4   2  10    0.04    0.70   0
   4   3  11   11.84    1.05   0
   4   4  12   33.63    1.35   0
   5  -1   5    3.41    0.56   0
   5   1   9    9.01    0.84   0
   5   5  13    1.28    1.28   0
   6  -2   2   23.87    0.77   0
   6  -1   5   14.33    0.93   0
   6   1   9    1.36    1.04   0
   7  -2   2   10.17    0.81   0
   7   1   9   10.92    1.30   0
   8  -1   5   40.33    1.31   0
  -4   6  -8   -0.06    0.77   0
  -4  10   2    1.82    0.79   0
  -3   3  -6  238.15    2.00   0
  -3   3  -5   14.97    0.61   0
  -3   3  -4   17.69    0.61   0
  -2   2  -9  153.35    1.68   0
  -2   2   0  178.05    0.92   0
  -2   4 -14    3.48    1.37   0
  -1   1 -10    5.75    0.74   0
  -1   2 -13    0.35    0.92   0
  -1   3 -15   37.00    1.53   0
   0   1 -13   44.69    1.08   0
   0   3 -17    0.03    1.34   0
   0   6  10  126.37    1.26   0
   1  -1  -8  451.16    1.86   0
   1   2 -17   49.68    1.52   0
   2   1 -17    1.21    1.02   0
   2   6  12    3.15    0.80   0
   3  -1   3  259.86    1.59   0
   3   5  12    2.49    0.95   0
   4  -2   0   61.96    0.76   0
   4  -1   4    8.47    0.54   0
   4   6  13   36.21    1.64   0
   5  -2   1  349.41    2.06   0
   5   0   7   21.52    0.85   0
   5   2  10    5.86    1.07   0
   5   4  12   21.16    1.47   0
   7  -1   5  128.41    1.87   0
   7   0   7    1.95    1.12   0
   9   1   8   -3.06    1.45   0
  10  -2  -1    0.42    1.06   0
  10  -1   3   23.92    1.60   0
  -4   5  -7  137.53    1.97   0
  -4   5  -6  585.31    3.46   0
  -4   5  -3    1.07    0.47   0
  -4   6  -9   12.03    0.97   0
  -4   7 -11    4.47    1.61   0
  -3   4 -11    2.09    1.09   0
  -2   2 -10  125.93    1.73   0
  -2   3   3  211.28    0.58   0
   0   0 -10   72.78    1.05   0
   0   2 -16    0.28    1.12   0
   1   0 -13  172.00    1.74   0
   1   6  11   86.80    1.28   0
   3  -2  -3  238.69    0.83   0
   3   2   9  505.51    2.92   0
   3   4  11    3.08    0.81   0
   4   1   8   69.64    1.34   0
   5  -2 -12    9.81    0.37   0
   5   3  11   15.78    1.01   0
   6   4  12   20.62    1.32   0
   7  -2   1  105.21    1.54   0
   7   3  11    2.89    1.09   0
   8  -1   4   96.99    1.89   0
   9  -2   0   86.65    1.59   0
  10  -2  -2   14.60    1.26   0
  -4   5  -8    2.13    0.80   0
  -4   5  -2  222.05    1.77   0
  -4   7   2   30.64    0.69   0
  -3   3  -8   70.09    1.25   0
  -3   5 -13    2.59    1.04   0
  -2   3 -13    4.54    0.86   0
  -1   1 -11   17.23    0.80   0
  -1   2 -14    1.58    1.00   0
  -1   3 -16   15.42    1.52   0
  -1   7   9    6.14    0.40   0
   0   1 -14   88.97    1.54   0
   1  -1  -9   70.97    0.89   0
   1   2 -18   -0.10    1.33   0
   1   2   7    0.20    0.25   0
   2   2   8  287.41    1.95   0
   2   5  11   56.37    1.21   0
   3   3  10    0.48    0.55   0
   4  -2 -11    7.45    0.36   0
   4  -1 -15    0.12    0.62   0
   4   0   6  106.39    1.36   0
   4   5  12    1.17    1.12   0
   5  -1   4   59.39    1.07   0
   5   1   8   18.14    1.06   0
   6  -1   4   14.75    0.93   0
   7   1   8    2.09    1.11   0
   8  -2   0    2.52    0.82   0
   8   0   6   18.10    1.37   0
   8   1   8    0.16    0.98   0
   9  -2  -1   22.47    1.21   0
   9  -1   3  278.52    3.00   0
  10  -2  -3    6.31    1.14   0
  10  -1   2   39.17    1.66   0
  -5   8  -6    2.90    1.17   0
  -5   8  -5    0.88    1.20   0
  -5   8  -4   17.45    1.19   0
  -5   9  -5    1.36    0.99   0
  -4   5  -9   13.12    0.97   0
  -4   5  -1   20.33    0.70   0
  -4   6 -11   60.88    1.77   0
  -4   6   1  369.83    2.00   0
  -4   7 -12    7.42    1.36   0
  -4   9   3    4.21    0.57   0
  -4  10   3   16.51    0.80   0
  -3   4 -12   12.15    1.05   0
  -3   5 -14    4.14    1.45   0
  -2   2 -11  141.19    1.77   0
  -2   3 -14    9.67    1.20   0
   0   5   9   88.25    0.99   0
   1   1   5 2863.29    4.51   0
   1   5  10    1.14    0.55   0
   2   0   4    1.11    0.32   0
   2   3   9  141.24    1.54   0
   2   4  10   16.34    0.79   0
   3  -1 -14    9.50    0.64   0
   3   0 -17   16.48    1.07   0
   3   0   5  869.63    3.18   0
   3   1   7  152.11    1.53   0
   3   6  12    7.22    1.00   0
   4  -2  -1   31.42    0.53   0
   4  -1   3   43.34    0.89   0
   4   2   9  267.33    2.34   0
   5  -2   0   82.69    1.00   0
   5  -1 -16    0.33    0.62   0
   5   5  12  154.67    2.46   0
   6   0   6  143.80    1.91   0
   6   1   8    0.00    0.70   0
   7  -2   0   59.10    1.20   0
   8   3  10    8.75    1.70   0
   9   0   5   87.46    2.12   0
  10  -2  -4    3.09    1.09   0
  10   0   4   62.23    2.02   0
  -5   7  -5    0.14    0.97   0
  -5   8  -8   22.36    1.64   0
  -5   8  -3    0.23    0.69   0
  -5   9  -2   21.53    1.18   0
  -4   4  -6   63.71    1.32   0
  -4   4  -5   19.28    0.89   0
  -4   6 -12  100.12    2.14   0
  -4   8   3   24.09    0.65   0
  -2   2 -12    4.37    0.95   0
  -1   1 -12   -0.01    0.57   0
  -1   2 -15    4.54    1.15   0
   0   1 -15   19.32    1.23   0
   0   2 -17    9.68    1.11   0
   1  -1 -10    1.21    0.45   0
   1   3   8   25.11    0.67   0
   2   0 -16   17.18    1.09   0
   2   1 -18   28.14    1.26   0
   3  -2  -9   15.13    0.32   0
   3  -1   2   35.95    0.62   0
   4   3  10   25.25    1.02   0
   5   2   9   50.23    1.28   0
   5   3  10    1.92    1.00   0
   6  -2   0   34.52    0.80   0
   6   2   9  101.36    1.92   0
   6   4  11    8.34    1.47   0
   7   2   9   42.80    1.50   0
   7   3  10   60.58    1.94   0
   7   4  11    7.24    1.22   0
   8  -2  -1   62.78    1.34   0
   8  -1   3   35.86    1.16   0
   8   1   7    8.56    1.31   0
   9  -1   2   95.47    1.98   0
  10  -2  -6   12.70    0.98   0
  10  -2  -5   36.94    1.27   0
  10  -1   1   46.48    1.48   0
  -5   7  -7   -0.87    0.94   0
  -5   7  -4   59.84    1.35   0
  -5   8  -2    0.46    0.69   0
  -4   4  -7  149.47    1.82   0
  -4   4  -4   82.22    1.20   0
  -4   5 -11   12.19    1.15   0
  -3   3 -11   25.20    1.09   0
  -3   5 -15    0.34    1.21   0
  -2   1  -7  139.88    1.40   0
  -2   1  -6   32.50    0.73   0
  -2   1  -5  396.76    2.02   0
   0   0 -12  365.85    2.47   0
   1   1 -17    5.75    0.88   0
   1   4   9  232.62    1.69   0
   4   1   7   17.96    0.75   0
   5  -1   3   50.12    0.95   0
   6   3  10   -1.05    0.91   0
   7  -1   3   28.08    0.98   0
;
_shelx_hkl_checksum     19144
_shelx_res_file
;
TITL hd0822 in P2(1)/n
    hd0822.res
    created by SHELXL-2018/3 at 13:49:01 on 22-Feb-2021
CELL  0.71073   8.2294   8.4573  14.0115   90.000   93.974   90.000
ZERR    2.000   0.0004   0.0005   0.0007    0.000    0.004    0.000
REM Gitterkonstanten aus 7030 Reflexen mit 2.4-28.4 Grad V=972.84(8)
REM farbloser Block
LATT  1
SYMM 1/2-X, 1/2+Y, 1/2-Z
SFAC C H N O
UNIT 40 72 4 4
L.S. 4
SIZE 0.16 0.20 0.25
EQIV $2 -x+3/2, y-1/2, -z+1/2
HTAB O1 N1_$2
ACTA
CONF
BOND $H
FMAP 2
PLAN -10 .5 -.5
TEMP -153
WGHT    0.049100    0.493800
FVAR       0.77441   0.01850   0.03318   0.05256   0.02006   0.04181   0.04504
FVAR       0.02358
O1    4    0.657105    0.272927    0.208734    11.00000    0.03799    0.01419 =
         0.01897    0.00479   -0.01227   -0.00345
H1    2    0.716870    0.256680    0.262688    11.00000    0.04624
N1    3    0.651803    0.752477    0.107572    11.00000    0.01820    0.01164 =
         0.01406   -0.00114   -0.00157   -0.00190
C1    1    0.577944    0.470220    0.090966    11.00000    0.01679    0.01388 =
         0.01292    0.00105   -0.00100    0.00009
C2    1    0.573519    0.623083    0.053210    11.00000    0.01597    0.01265 =
         0.01340   -0.00148   -0.00082   -0.00114
C3    1    0.496199    0.651032   -0.036816    11.00000    0.01896    0.01173 =
         0.01436    0.00146   -0.00115   -0.00043
H3    2    0.494163    0.756035   -0.062507    11.00000    0.01354
C4    1    0.531624    0.875448    0.129653    11.00000    0.02290    0.01346 =
         0.01698   -0.00155   -0.00193    0.00120
H4A   2    0.466300    0.915134    0.069420    11.00000   21.00000
H4B   2    0.594647    0.966236    0.155652    11.00000   21.00000
C5    1    0.414977    0.817584    0.201279    11.00000    0.03041    0.02485 =
         0.02602    0.00055    0.00791    0.00420
H5A   2    0.477688    0.779127    0.257693    11.00000   31.00000
H5B   2    0.353884    0.727883    0.173346    11.00000   31.00000
C6    1    0.299958    0.947574    0.230253    11.00000    0.03679    0.04087 =
         0.03398   -0.00520    0.00869    0.01075
H6A   2    0.227017    0.907774    0.278233    11.00000   41.00000
H6B   2    0.230529    0.984915    0.175974    11.00000   41.00000
H6C   2    0.364948    1.039480    0.257385    11.00000   41.00000
C7    1    0.785388    0.820685    0.055420    11.00000    0.02109    0.01663 =
         0.01769    0.00046   -0.00050   -0.00423
H7A   2    0.832818    0.910435    0.094749    11.00000   51.00000
H7B   2    0.742887    0.866778   -0.006863    11.00000   51.00000
C8    1    0.918470    0.700943    0.039520    11.00000    0.02410    0.02187 =
         0.04012    0.00243    0.00625   -0.00122
H8A   2    0.869582    0.612761    0.001557    11.00000   61.00000
H8B   2    0.958662    0.657944    0.102288    11.00000   61.00000
C9    1    1.057230    0.773077   -0.011829    11.00000    0.02690    0.03198 =
         0.04037   -0.00319    0.00980   -0.00471
H9A   2    1.142412    0.697929   -0.022698    11.00000   71.00000
H9B   2    1.106424    0.863901    0.024846    11.00000   71.00000
H9C   2    1.012887    0.820547   -0.074244    11.00000   71.00000
C10   1    0.664295    0.436998    0.187449    11.00000    0.02690    0.01264 =
         0.01519    0.00160   -0.00622   -0.00196
H10A  2    0.777304    0.472858    0.186110    11.00000   81.00000
H10B  2    0.614079    0.499453    0.238286    11.00000   81.00000
HKLF 4
REM  hd0822 in P2(1)/n
REM wR2 = 0.1119, GooF = S = 1.048, Restrained GooF = 1.048 for all data
REM R1 = 0.0431 for 1995 Fo > 4sig(Fo) and 0.0519 for all 2318 data
REM 172 parameters refined using 0 restraints
END
WGHT      0.0492      0.4951
REM Highest difference peak  0.434,  deepest hole -0.159,  1-sigma level  0.046
Q1    1   0.6141  0.4537  0.1385  11.00000  0.05    0.43
Q2    1   0.5217  0.6383  0.0133  11.00000  0.05    0.36
Q3    1   0.5590  0.5520  0.0798  11.00000  0.05    0.35
Q4    1   0.6077  0.6915  0.0823  11.00000  0.05    0.35
Q5    1   0.5491  0.4081  0.0606  11.00000  0.05    0.34
Q6    1   0.5917  0.8116  0.1176  11.00000  0.05    0.30
Q7    1   0.4672  0.8485  0.1640  11.00000  0.05    0.30
Q8    1   0.8565  0.7684  0.0414  11.00000  0.05    0.24
Q9    1   0.8111  0.2343  0.3354  11.00000  0.05    0.24
Q10   1   0.7129  0.7868  0.0879  11.00000  0.05    0.23
;
_shelx_res_checksum     93317
data_global
_journal_date_recd_electronic     2021-04-21
_journal_date_accepted     2021-04-26
_journal_name_full     'IUCrData'
_journal_year     2021
_journal_volume     6
_journal_issue      4
_journal_page_first     0
_journal_page_last     0
_journal_paper_category     HO
_journal_paper_doi     10.1107/S2414314621004430
_journal_coeditor_code     HB4382
_publ_contact_author_name     'Heiner Detert'
_publ_contact_author_address
;
University of Mainz
Institut of Organic Chemistry
Duesbergweg 10-14
55099 Mainz
Germany
;
_publ_contact_author_email     'detert@uni-mainz.de'
_publ_contact_author_fax     '+496131-3925338'
_publ_contact_author_phone     '+496131-3924189'
_publ_section_title
;
[2,5-Bis(dipropylamino)-4-(hydroxymethyl)phenyl]methanol
;
loop_
    _publ_author_name
    _publ_author_address
    'Schmitt, Volker'
;
University of Mainz
Institut for Organic Chemistry
Duesbergweg 10-14
55099 Mainz
Germany
;
    'Holzmann, Gideon'
;
University of Mainz
Institut for Organic Chemistry
Duesbergweg 10-14
55099 Mainz
Germany
;
    'Schollmeyer, Dieter'
;
University of Mainz
Institut for Organic Chemistry
Duesbergweg 10-14
55099 Mainz
Germany
;
    'Detert, Heiner'
;
University of Mainz
Institut for Organic Chemistry
Duesbergweg 10-14
55099 Mainz
Germany
;
_publ_section_synopsis
;
The centrosymmetric title compound was prepared in five steps from diethyl
succinate. The dipropylamino groups are almost orthogonal to the central
phenylenedimethanol ring system [dihedral angle = 87.62 (9)\%]. In the
crystal, the molecules are connected by O---H...N hydrogen bonds, forming
(101) layers separated by the propyl chains.
;
