# Supplementary material for: [2,5-Bis(di­propyl­amino)-4-(hy­droxy­meth­yl)phen­yl]methanol
Source: IUCrdata. 2021 Apr 30;6(Pt 4):x210443. doi: 10.1107/S2414314621004430 (PMC9462325; doi:10.1107/S2414314621004430)
Supplement: Supplementary file 2 [file x-06-x210443-Isup2.hkl]

data_I                                                                          
_shelx_title ' hd0822 in P2(1)/n'                                               
_shelx_refln_list_code          4                                               
_shelx_F_calc_maximum      128.21                                               
_exptl_crystal_F_000       372.00                                               
_reflns_d_resolution_high  0.7601                                               
                                                                                
loop_                                                                           
 _space_group_symop_operation_xyz                                               
 'x, y, z'                                                                      
 '-x+1/2, y+1/2, -z+1/2'                                                        
 '-x, -y, -z'                                                                   
 'x-1/2, -y-1/2, z-1/2'                                                         
                                                                                
_cell_length_a     8.2294                                                       
_cell_length_b     8.4573                                                       
_cell_length_c    14.0115                                                       
_cell_angle_alpha  90.000                                                       
_cell_angle_beta   93.974                                                       
_cell_angle_gamma  90.000                                                       
                                                                                
_shelx_F_squared_multiplier     1.000                                           
                                                                                
loop_                                                                           
 _refln_index_h                                                                 
 _refln_index_k                                                                 
 _refln_index_l                                                                 
 _refln_F_squared_calc                                                          
 _refln_F_squared_meas                                                          
 _refln_F_squared_sigma                                                         
 _refln_observed_status                                                         
   2   0   0        909.75       1045.29         2.78 o                         
   4   0   0        200.39        224.64         1.90 o                         
   6   0   0          5.60          3.20         0.78 o                         
   8   0   0        196.13        198.29         2.77 o                         
  10   0   0          1.48          3.50         1.50 o                         
   1   1   0        483.32        512.07         9.47 o                         
   2   1   0        716.59        677.94         5.65 o                         
   3   1   0         44.97         41.13         1.27 o                         
   4   1   0        381.35        343.49         3.90 o                         
   5   1   0         16.73         18.84         0.72 o                         
   6   1   0          0.05          0.52         0.52 o                         
   7   1   0          0.00         -1.13         1.13 o                         
   8   1   0        145.29        135.97         4.82 o                         
   9   1   0          9.75          9.37         0.99 o                         
  10   1   0          2.35          2.77         1.98 o                         
   0   2   0       4420.43       4847.17        59.98 o                         
   1   2   0         70.53         62.74         0.52 o                         
   2   2   0        270.89        292.20         2.43 o                         
   3   2   0        616.59        629.15         2.13 o                         
   4   2   0        104.50        102.18         1.53 o                         
   5   2   0        140.86        136.79         1.43 o                         
   6   2   0         49.62         57.63         0.99 o                         
   7   2   0         94.31         95.26         2.96 o                         
   8   2   0          3.95          3.65         0.94 o                         
   9   2   0        141.04        145.96         1.93 o                         
  10   2   0         23.47         28.52         1.20 o                         
   1   3   0         45.35         55.95         0.58 o                         
   2   3   0         14.57         16.64         0.32 o                         
   3   3   0         50.26         54.96         1.21 o                         
   4   3   0        184.27        192.09         1.71 o                         
   5   3   0        596.26        617.60         3.18 o                         
   6   3   0          0.38          0.17         1.01 o                         
   7   3   0         19.88         18.85         0.68 o                         
   8   3   0         33.13         27.86         1.01 o                         
   9   3   0         36.21         37.99         1.71 o                         
  10   3   0          3.49          3.64         1.18 o                         
   0   4   0        477.45        509.41        10.85 o                         
   1   4   0         11.88         11.22         0.36 o                         
   2   4   0        501.05        553.55         4.20 o                         
   3   4   0       1363.89       1400.03        10.53 o                         
   4   4   0        732.44        726.38         3.95 o                         
   5   4   0         67.48         67.92         1.16 o                         
   6   4   0         19.47         17.78         0.76 o                         
   7   4   0         11.49          8.88         0.79 o                         
   8   4   0         20.21         20.35         0.96 o                         
   9   4   0         35.46         31.07         1.12 o                         
  10   4   0         42.76         50.40         1.82 o                         
   1   5   0          2.20          1.03         0.38 o                         
   2   5   0        159.11        161.34         1.44 o                         
   3   5   0          0.13          0.73         0.46 o                         
   4   5   0          4.77          4.04         0.68 o                         
   5   5   0        215.43        198.31         1.59 o                         
   6   5   0         17.98         16.23         1.03 o                         
   7   5   0         11.02         13.05         2.07 o                         
   8   5   0          1.78          4.55         1.06 o                         
   9   5   0          1.53          4.03         0.95 o                         
   0   6   0         50.31         59.58         2.34 o                         
   1   6   0        121.20        135.30         1.36 o                         
   2   6   0        160.84        160.57         2.28 o                         
   3   6   0          0.09         -0.81         0.81 o                         
   4   6   0        204.28        197.63         2.52 o                         
   5   6   0        164.83        160.29         1.94 o                         
   6   6   0        183.41        198.06         2.29 o                         
   7   6   0          6.30          5.90         0.82 o                         
   8   6   0          7.20          6.82         1.05 o                         
   9   6   0          8.96          8.75         1.69 o                         
   1   7   0          5.72          3.34         0.64 o                         
   2   7   0        690.04        663.94         3.57 o                         
   3   7   0        127.79        125.36         1.24 o                         
   4   7   0        119.54        117.86         1.25 o                         
   5   7   0         24.98         25.49         1.14 o                         
   6   7   0         95.35        110.86         1.98 o                         
   7   7   0         43.33         46.94         1.62 o                         
   8   7   0         26.01         28.98         1.42 o                         
   0   8   0         16.48         16.51         0.75 o                         
   1   8   0          0.50          1.14         0.64 o                         
   2   8   0        144.04        142.57         1.88 o                         
   3   8   0         59.51         57.85         1.25 o                         
   4   8   0          0.00          0.58         0.66 o                         
   5   8   0        190.62        193.71         2.97 o                         
   6   8   0         22.97         29.40         1.05 o                         
   7   8   0         12.01         14.05         1.20 o                         
   1   9   0          0.57          0.50         0.95 o                         
   2   9   0        153.88        145.08         1.26 o                         
   3   9   0         19.97         16.10         0.92 o                         
   4   9   0          1.05          2.98         0.86 o                         
   5   9   0         62.44         64.56         1.51 o                         
   6   9   0          5.11          3.05         2.37 o                         
   0  10   0        102.61        111.79         4.51 o                         
   1  10   0          0.12          1.36         0.77 o                         
   2  10   0          1.74          5.33         1.69 o                         
   3  10   0         32.48         33.62         1.61 o                         
   4  10   0          1.08          0.66         0.80 o                         
   1  11   0         86.20         98.38         1.89 o                         
  -9   0   1         14.63         12.79         1.77 o                         
  -7   0   1        694.99        693.63         4.52 o                         
  -5   0   1        120.28        124.91         1.62 o                         
  -3   0   1        908.22        913.64        20.75 o                         
  -1   0   1       9067.65      11088.45         5.80 o                         
   3   0   1        241.06        250.65         1.82 o                         
   5   0   1        344.75        308.95         2.68 o                         
   7   0   1         12.89         16.81         1.38 o                         
   9   0   1        121.58        122.49         2.82 o                         
 -10   1   1         21.04         23.55         1.36 o                         
  -9   1   1          3.55          2.66         0.99 o                         
  -8   1   1         44.57         45.17         2.41 o                         
  -7   1   1          4.45          5.45         0.69 o                         
  -6   1   1          9.78         12.42         0.68 o                         
  -5   1   1         85.86         86.65         1.04 o                         
  -4   1   1        486.90        515.40         5.30 o                         
  -3   1   1        446.62        380.29         2.21 o                         
  -2   1   1       3881.57       4139.04         4.27 o                         
  -1   1   1        213.48        215.53         0.86 o                         
   0   1   1        640.23        760.33        60.25 o                         
   1   1   1       1929.94       2041.22        11.43 o                         
   2   1   1        390.65        385.35         1.40 o                         
   3   1   1        270.91        263.87         1.97 o                         
   4   1   1          0.00         -0.35         0.87 o                         
   5   1   1         51.54         53.54         2.18 o                         
   6   1   1         39.40         39.35         1.79 o                         
   7   1   1         50.22         56.27         3.16 o                         
   8   1   1          0.07         -0.03         0.91 o                         
   9   1   1          4.38          4.43         1.19 o                         
  10   1   1         67.93         76.64         1.80 o                         
 -10   2   1          0.16          0.91         1.07 o                         
  -9   2   1         35.20         38.54         1.35 o                         
  -8   2   1        111.79        106.68         2.05 o                         
  -7   2   1        827.82        775.96         4.33 o                         
  -6   2   1         59.41         65.03         1.18 o                         
  -5   2   1         15.23         13.25         1.42 o                         
  -4   2   1         53.07         52.78         0.71 o                         
  -3   2   1        823.05        873.95        16.82 o                         
  -2   2   1        157.39        140.50         4.28 o                         
  -1   2   1         19.35         15.57         0.34 o                         
   0   2   1       4394.12       4263.23        45.87 o                         
   1   2   1       3096.12       3193.24        18.61 o                         
   2   2   1          2.00          3.31         0.31 o                         
   3   2   1         25.93         26.00         0.70 o                         
   4   2   1        143.95        131.50         1.23 o                         
   5   2   1        535.96        565.54        18.96 o                         
   6   2   1         29.57         31.32         0.83 o                         
   7   2   1        199.94        180.32         4.45 o                         
   8   2   1         50.54         51.86         3.06 o                         
   9   2   1          8.89          8.45         1.01 o                         
  10   2   1          4.76          7.50         1.48 o                         
 -10   3   1          6.90          8.23         1.08 o                         
  -9   3   1          3.54         -0.66         1.09 o                         
  -8   3   1          0.11          1.12         0.87 o                         
  -7   3   1         61.62         55.31         1.96 o                         
  -6   3   1          4.55          5.67         0.65 o                         
  -5   3   1         32.78         34.00         0.79 o                         
  -4   3   1          7.05          7.25         0.63 o                         
  -3   3   1         33.68         26.36         1.14 o                         
  -2   3   1        311.33        312.05         6.36 o                         
  -1   3   1         99.38         98.62         0.77 o                         
   0   3   1         34.97         34.88         0.76 o                         
   1   3   1         21.96         25.84         0.46 o                         
   2   3   1        195.79        215.33         1.36 o                         
   3   3   1         97.19        115.87         0.87 o                         
   4   3   1         12.68          9.11         0.61 o                         
   5   3   1        413.86        442.68         5.07 o                         
   6   3   1         57.42         69.52         9.52 o                         
   7   3   1          5.10          4.57         0.88 o                         
   8   3   1         66.09         61.16         2.83 o                         
   9   3   1          9.38          6.90         0.95 o                         
  10   3   1          9.59         14.13         2.88 o                         
 -10   4   1          3.00          4.44         1.08 o                         
  -9   4   1          0.14         -0.97         0.97 o                         
  -8   4   1          0.16          0.70         0.94 o                         
  -7   4   1         24.67         22.01         0.92 o                         
  -6   4   1          3.07          2.97         0.72 o                         
  -5   4   1        246.74        253.58         7.47 o                         
  -4   4   1        189.80        190.75         5.14 o                         
  -3   4   1        655.94        716.77         2.81 o                         
  -2   4   1         62.76         81.04         0.95 o                         
  -1   4   1          1.44          1.66         0.54 o                         
   0   4   1         33.40         36.75         0.61 o                         
   1   4   1       1262.64       1420.09         8.20 o                         
   2   4   1         74.69         65.96         2.07 o                         
   3   4   1       1061.03       1147.21        16.46 o                         
   4   4   1         56.29         60.80         1.62 o                         
   5   4   1        144.40        130.08         2.02 o                         
   6   4   1         18.38         18.43         0.77 o                         
   7   4   1         65.84         54.35         1.99 o                         
   8   4   1         74.39         64.35         2.18 o                         
   9   4   1          0.74          1.41         1.11 o                         
  10   4   1          0.31          0.23         1.06 o                         
  -9   5   1          0.03         -1.08         1.08 o                         
  -8   5   1          7.40          9.59         1.12 o                         
  -7   5   1          5.02          2.82         0.59 o                         
  -6   5   1          4.12          6.39         0.64 o                         
  -5   5   1        467.83        447.80        10.34 o                         
  -4   5   1          0.02          0.02         0.71 o                         
  -3   5   1         86.51         81.32         1.16 o                         
  -2   5   1        345.17        330.75         1.40 o                         
  -1   5   1          0.49          3.31         0.57 o                         
   0   5   1          0.39         -0.29         0.41 o                         
   1   5   1        592.71        595.09        11.16 o                         
   2   5   1         25.73         26.59         0.71 o                         
   3   5   1         36.91         37.48         1.21 o                         
   4   5   1         39.67         34.86         1.04 o                         
   5   5   1         76.34         70.77         1.18 o                         
   6   5   1          0.45          1.28         1.57 o                         
   7   5   1          4.86          3.49         0.99 o                         
   8   5   1          2.08          2.31         3.09 o                         
   9   5   1        137.53        147.17         1.80 o                         
  -9   6   1          0.28         -0.05         0.88 o                         
  -8   6   1          0.19          0.88         0.67 o                         
  -7   6   1         22.32         28.22         2.83 o                         
  -6   6   1          2.57          1.45         1.04 o                         
  -5   6   1         64.41         53.20         1.49 o                         
  -4   6   1        625.83        614.43         4.52 o                         
  -3   6   1        113.97        116.03         1.38 o                         
  -2   6   1        772.13        770.48         5.00 o                         
  -1   6   1        110.54        103.47         1.05 o                         
   0   6   1        509.51        502.24         4.67 o                         
   1   6   1        184.39        189.71         1.67 o                         
   2   6   1         20.34         21.58         1.12 o                         
   3   6   1        617.61        604.69         5.92 o                         
   4   6   1          7.79          7.54         0.51 o                         
   5   6   1        228.59        215.92         2.19 o                         
   6   6   1          0.17          0.34         0.69 o                         
   7   6   1         12.86         17.44         1.93 o                         
   8   6   1         95.97         94.68         5.44 o                         
   9   6   1         15.15         18.95         1.26 o                         
  -8   7   1         33.27         31.10         1.25 o                         
  -7   7   1          0.18         -1.46         1.46 o                         
  -6   7   1          4.56          3.90         1.28 o                         
  -5   7   1          3.63          5.50         2.28 o                         
  -4   7   1        233.80        231.50         2.95 o                         
  -3   7   1         73.26         67.96         0.83 o                         
  -2   7   1          5.31          3.86         0.63 o                         
  -1   7   1          1.26         -0.45         0.45 o                         
   0   7   1         22.93         22.22         0.88 o                         
   1   7   1         74.72         75.97         1.10 o                         
   2   7   1        420.46        386.16         2.28 o                         
   3   7   1        216.84        210.98         1.46 o                         
   4   7   1         15.58         16.24         0.93 o                         
   5   7   1          1.75          4.26         0.73 o                         
   6   7   1          2.94          0.97         1.14 o                         
   7   7   1         10.09         12.65         1.22 o                         
   8   7   1         38.65         36.45         1.47 o                         
  -7   8   1          2.71          0.51         1.34 o                         
  -6   8   1         18.49         10.71         1.66 o                         
  -5   8   1         25.13         26.32         1.59 o                         
  -4   8   1          3.21          3.46         0.59 o                         
  -3   8   1         45.46         36.91         1.48 o                         
  -2   8   1         57.07         56.69         0.97 o                         
  -1   8   1        414.40        374.75         6.33 o                         
   0   8   1          1.10          2.90         0.67 o                         
   1   8   1         59.89         58.75         1.39 o                         
   2   8   1          2.32          2.83         0.73 o                         
   3   8   1         63.66         57.03         0.99 o                         
   4   8   1         31.48         30.79         1.12 o                         
   5   8   1          1.49         -1.63         1.63 o                         
   6   8   1         57.82         63.40         2.00 o                         
   7   8   1         18.51         20.73         1.38 o                         
  -6   9   1        130.46        135.72         1.67 o                         
  -5   9   1         86.98        102.55         4.15 o                         
  -4   9   1         13.78         13.76         0.72 o                         
  -3   9   1         10.50          8.35         0.73 o                         
  -2   9   1        101.09        107.31         1.34 o                         
  -1   9   1          3.60          4.21         0.68 o                         
   0   9   1          0.38         -0.71         0.71 o                         
   1   9   1          0.09          0.37         0.80 o                         
   2   9   1         20.17         21.31         1.09 o                         
   3   9   1         15.26         13.44         0.78 o                         
   4   9   1         16.27         14.22         1.05 o                         
   5   9   1          0.99          1.13         1.01 o                         
   6   9   1          5.55          4.77         1.09 o                         
  -4  10   1          3.35          3.37         1.66 o                         
  -3  10   1          1.88          2.19         0.78 o                         
  -2  10   1          8.54         10.08         0.92 o                         
  -1  10   1        199.66        198.39         6.03 o                         
   0  10   1          4.58          6.25         1.10 o                         
   1  10   1         43.06         45.95         1.18 o                         
   2  10   1         64.63         64.16         1.33 o                         
   3  10   1         17.49         22.72         1.69 o                         
   4  10   1          1.00          0.49         1.17 o                         
  -1  11   1          3.01          1.62         0.97 o                         
   0  11   1         37.18         43.86         1.64 o                         
   1  11   1          1.91          3.54         1.18 o                         
 -10   0   2          4.87          1.82         1.70 o                         
  -8   0   2        203.32        201.56         2.82 o                         
  -6   0   2        498.73        497.07         3.30 o                         
  -4   0   2        444.79        455.43         5.13 o                         
  -2   0   2      11198.77      12689.27       253.64 o                         
   0   0   2        610.90        651.39         1.57 o                         
   4   0   2        319.17        310.10         2.43 o                         
   6   0   2        170.09        169.03         2.23 o                         
   8   0   2        313.10        312.70         3.59 o                         
  10   0   2         50.40         43.77         2.53 o                         
 -10   1   2         17.75         23.54         1.48 o                         
  -9   1   2         18.50         16.40         3.83 o                         
  -8   1   2        129.70        122.65         1.63 o                         
  -7   1   2        179.50        181.15         6.64 o                         
  -6   1   2         37.03         35.13         2.85 o                         
  -5   1   2         26.75         27.84         0.55 o                         
  -4   1   2         67.51         87.61         0.84 o                         
  -3   1   2        682.05        740.29         4.23 o                         
  -2   1   2       1706.02       1738.94        11.25 o                         
  -1   1   2       2992.73       3232.94        96.96 o                         
   0   1   2       2598.74       2761.97        11.97 o                         
   1   1   2          9.05         13.31         0.34 o                         
   2   1   2       2072.18       1988.14        34.99 o                         
   3   1   2         49.02         62.38         2.76 o                         
   4   1   2         41.59         41.55         1.12 o                         
   5   1   2         15.36         15.52         0.93 o                         
   6   1   2         91.43         91.80         1.28 o                         
   7   1   2         66.37         62.02         3.21 o                         
   8   1   2         18.94         18.17         0.99 o                         
   9   1   2        157.40        158.31         1.83 o                         
  10   1   2         63.57         66.99         1.50 o                         
 -10   2   2         29.43         24.50         1.54 o                         
  -9   2   2          2.16          0.26         0.90 o                         
  -8   2   2         66.00         64.26         1.41 o                         
  -7   2   2         69.05         69.46         3.29 o                         
  -6   2   2         81.04         70.48         1.07 o                         
  -5   2   2          0.00          0.72         0.38 o                         
  -4   2   2        137.58        155.58         1.50 o                         
  -3   2   2       1555.03       1668.07        15.93 o                         
  -2   2   2         40.60         46.00         0.38 o                         
  -1   2   2       1359.19       1365.30        16.55 o                         
   0   2   2       1509.33       1509.70        11.90 o                         
   1   2   2       1698.86       1787.84        24.65 o                         
   2   2   2         18.88         17.33         1.02 o                         
   3   2   2        166.53        173.63         1.08 o                         
   4   2   2       1170.95       1156.44         3.94 o                         
   5   2   2         64.69         58.72         2.23 o                         
   6   2   2         33.55         39.23         1.01 o                         
   7   2   2         13.15         16.12         0.94 o                         
   8   2   2        261.08        258.03         2.17 o                         
   9   2   2          4.52          7.87         2.08 o                         
  10   2   2          7.19          9.30         2.06 o                         
 -10   3   2          7.01          3.33         1.28 o                         
  -9   3   2          2.97          1.15         1.01 o                         
  -8   3   2         42.45         37.22         1.01 o                         
  -7   3   2         37.20         31.21         0.93 o                         
  -6   3   2         40.51         44.32         0.71 o                         
  -5   3   2          3.62          4.10         0.40 o                         
  -4   3   2        297.09        318.45         6.20 o                         
  -3   3   2        780.32        799.09         4.91 o                         
  -2   3   2        659.98        659.78         7.04 o                         
  -1   3   2         70.32         78.61         1.77 o                         
   0   3   2         63.14         80.32         0.78 o                         
   1   3   2        788.11        765.46         6.89 o                         
   2   3   2          7.74         14.65         0.51 o                         
   3   3   2         42.42         52.63         1.45 o                         
   4   3   2        106.85        121.35         1.28 o                         
   5   3   2        108.50        109.18         5.09 o                         
   6   3   2          2.00          1.85         0.92 o                         
   7   3   2         12.78          8.59         0.79 o                         
   8   3   2         68.99         67.03         1.60 o                         
   9   3   2         40.37         36.83         1.21 o                         
  10   3   2          0.24         -0.13         1.56 o                         
 -10   4   2         34.18         34.18         1.21 o                         
  -9   4   2          2.44          3.85         1.08 o                         
  -8   4   2          7.55          6.92         0.92 o                         
  -7   4   2         27.23         25.31         0.72 o                         
  -6   4   2        331.69        285.94         3.13 o                         
  -5   4   2         10.38          9.85         2.98 o                         
  -4   4   2        257.44        274.31         4.72 o                         
  -3   4   2        233.30        233.40         3.15 o                         
  -2   4   2        430.62        459.69         6.05 o                         
  -1   4   2         42.27         38.48         0.82 o                         
   0   4   2        623.50        633.38         9.26 o                         
   1   4   2          1.57          0.43         0.41 o                         
   2   4   2         62.05         84.85         1.36 o                         
   3   4   2          7.76         10.05         0.72 o                         
   4   4   2        203.51        175.78         1.52 o                         
   5   4   2         62.50         52.93         1.10 o                         
   6   4   2          1.62          1.59         1.82 o                         
   7   4   2          5.73          4.36         2.17 o                         
   8   4   2         26.23         23.96         2.06 o                         
   9   4   2          7.92          7.01         0.87 o                         
  -9   5   2          2.07          0.23         1.00 o                         
  -8   5   2          0.98          1.95         0.78 o                         
  -7   5   2          7.69          5.78         0.67 o                         
  -6   5   2         12.68         12.77         1.05 o                         
  -5   5   2         77.92         71.55         1.36 o                         
  -4   5   2        318.38        311.90        10.74 o                         
  -3   5   2        249.63        216.91         4.08 o                         
  -2   5   2        431.06        438.82         4.76 o                         
  -1   5   2          4.88          1.35         0.42 o                         
   0   5   2        268.79        291.71         2.15 o                         
   1   5   2         21.58         29.62         0.59 o                         
   2   5   2         57.70         41.62         0.69 o                         
   3   5   2         43.30         44.09         1.08 o                         
   4   5   2        397.23        387.25        17.08 o                         
   5   5   2          4.34          3.80         1.63 o                         
   6   5   2        181.38        190.66         5.64 o                         
   7   5   2         11.24         10.10         0.99 o                         
   8   5   2        224.80        220.83         5.55 o                         
   9   5   2          2.07          0.72         1.48 o                         
  -9   6   2          0.71         -1.35         1.35 o                         
  -8   6   2          1.49          0.76         0.75 o                         
  -7   6   2         16.83         17.38         0.84 o                         
  -6   6   2        111.97        104.61         1.16 o                         
  -5   6   2        355.06        374.15         6.51 o                         
  -4   6   2        262.07        245.84         2.49 o                         
  -3   6   2         87.91         84.58         1.30 o                         
  -2   6   2        573.30        569.62         4.55 o                         
  -1   6   2        145.60        148.76         2.74 o                         
   0   6   2        216.30        196.47         4.59 o                         
   1   6   2         65.77         64.09         1.01 o                         
   2   6   2         50.87         37.50         1.32 o                         
   3   6   2        200.45        201.07         3.73 o                         
   4   6   2         21.77         22.39         0.64 o                         
   5   6   2         38.14         39.40         1.19 o                         
   6   6   2         50.66         50.21         4.22 o                         
   7   6   2         96.21        100.88         1.75 o                         
   8   6   2         44.36         49.83         1.96 o                         
  -8   7   2          2.63          4.05         0.67 o                         
  -7   7   2          3.91          3.78         0.67 o                         
  -6   7   2          0.03          0.94         1.06 o                         
  -5   7   2         13.59         17.62         0.76 o                         
  -4   7   2         53.70         51.40         0.90 o                         
  -3   7   2         13.89         13.71         0.67 o                         
  -2   7   2          0.14         -0.08         0.42 o                         
  -1   7   2         55.87         60.43         1.02 o                         
   0   7   2        124.42        126.69         1.41 o                         
   1   7   2        360.59        365.49         2.23 o                         
   2   7   2        307.79        273.74         2.87 o                         
   3   7   2          9.31          8.04         1.12 o                         
   4   7   2          0.48          0.52         0.81 o                         
   5   7   2          7.01          6.87         1.31 o                         
   6   7   2         45.54         51.16         2.41 o                         
   7   7   2        104.65        105.20         4.54 o                         
   8   7   2          8.20          5.91         1.68 o                         
  -7   8   2         20.44         21.16         0.98 o                         
  -6   8   2         19.06         20.50         1.50 o                         
  -5   8   2         20.64         20.36         0.84 o                         
  -4   8   2          5.23          3.13         1.30 o                         
  -3   8   2          2.74          1.22         0.79 o                         
  -2   8   2        329.91        326.38         8.35 o                         
  -1   8   2         60.33         60.96         0.91 o                         
   0   8   2         81.79         79.97         1.22 o                         
   1   8   2        238.64        212.98         2.28 o                         
   2   8   2         89.91         73.12         1.08 o                         
   3   8   2        183.78        174.70         2.82 o                         
   4   8   2         65.12         61.46         2.41 o                         
   5   8   2          0.36         -0.22         1.03 o                         
   6   8   2         27.16         30.54         2.60 o                         
   7   8   2          0.32          0.93         1.30 o                         
  -6   9   2         32.89         35.00         1.80 o                         
  -5   9   2         29.61         32.99         1.12 o                         
  -4   9   2          0.93          0.78         0.92 o                         
  -3   9   2          4.00          3.96         0.85 o                         
  -2   9   2         35.86         41.90         1.40 o                         
  -1   9   2          7.68          8.32         0.61 o                         
   0   9   2          0.06          0.83         0.94 o                         
   1   9   2         11.71         10.29         0.88 o                         
   2   9   2          3.23          3.74         0.79 o                         
   3   9   2         46.61         48.64         1.23 o                         
   4   9   2          9.27          5.90         1.20 o                         
   5   9   2         26.43         34.78         1.44 o                         
   6   9   2         95.61        108.23         2.28 o                         
  -4  10   2          2.05          2.44         0.80 o                         
  -3  10   2         25.35         28.37         1.26 o                         
  -2  10   2        237.85        274.34         2.09 o                         
  -1  10   2        164.91        173.98         2.11 o                         
   0  10   2          2.56          3.78         2.17 o                         
   1  10   2          7.36          7.67         1.25 o                         
   2  10   2         10.36          9.79         0.97 o                         
   3  10   2         10.19         12.50         0.95 o                         
   4  10   2         36.01         32.08         1.59 o                         
  -1  11   2         42.90         49.57         6.63 o                         
   0  11   2          6.04          4.89         1.17 o                         
   1  11   2          4.87          1.90         1.92 o                         
  -9   0   3          0.26         -0.52         1.37 o                         
  -7   0   3         57.11         55.19         1.62 o                         
  -5   0   3       1001.04       1019.15        19.53 o                         
  -3   0   3       6045.90       6443.50        12.71 o                         
  -1   0   3         59.40         56.66         1.88 o                         
   1   0   3      16438.61      16674.52        11.77 o                         
   5   0   3        408.09        400.22         3.17 o                         
   7   0   3         12.51         13.01         1.13 o                         
   9   0   3        408.03        402.42         4.47 o                         
 -10   1   3          0.01          0.74         1.04 o                         
  -9   1   3          6.65          6.19         1.06 o                         
  -8   1   3         31.49         32.47         1.78 o                         
  -7   1   3        438.03        416.84         6.48 o                         
  -6   1   3         14.37         14.79         0.71 o                         
  -5   1   3         28.99         23.17         0.70 o                         
  -4   1   3        500.63        538.67         3.53 o                         
  -3   1   3        504.94        545.92         6.41 o                         
  -2   1   3        523.25        582.43         5.87 o                         
  -1   1   3        668.44        728.24         3.61 o                         
   0   1   3        171.34        171.36         5.40 o                         
   1   1   3       1309.32       1349.04        16.87 o                         
   2   1   3        875.25        895.17         3.35 o                         
   3   1   3        484.07        460.75        27.79 o                         
   4   1   3         63.22         69.18         3.16 o                         
   5   1   3         95.35         89.14         5.66 o                         
   6   1   3         36.24         35.85         1.65 o                         
   7   1   3         49.18         47.09         1.14 o                         
   8   1   3         59.45         61.11         1.18 o                         
   9   1   3        452.42        464.42         3.56 o                         
  10   1   3         58.06         42.01         2.16 o                         
 -10   2   3          8.44         10.37         1.06 o                         
  -9   2   3         66.52         69.17         1.94 o                         
  -8   2   3        209.41        201.71         7.72 o                         
  -7   2   3         27.17         21.99         0.89 o                         
  -6   2   3        170.19        168.76         1.22 o                         
  -5   2   3         69.87         60.26         1.20 o                         
  -4   2   3         65.44         69.08         1.40 o                         
  -3   2   3        375.28        397.18         1.55 o                         
  -2   2   3        149.56        156.46         1.23 o                         
  -1   2   3        807.19        811.97         6.10 o                         
   0   2   3         85.91         81.98         1.43 o                         
   1   2   3        987.73        984.53         8.20 o                         
   2   2   3          1.38          1.50         0.41 o                         
   3   2   3         42.58         62.25         3.38 o                         
   4   2   3        501.20        522.65        23.57 o                         
   5   2   3         58.46         57.97         2.11 o                         
   6   2   3         18.94         16.66         0.98 o                         
   7   2   3         24.85         30.78         1.07 o                         
   8   2   3          1.98          3.11         0.99 o                         
   9   2   3          0.03         -1.13         1.13 o                         
  10   2   3          1.18          3.68         1.34 o                         
 -10   3   3         53.61         60.02         1.45 o                         
  -9   3   3         10.35         10.09         0.80 o                         
  -8   3   3          0.39         -0.41         0.61 o                         
  -7   3   3        113.52        103.13         1.11 o                         
  -6   3   3         11.87         15.01         0.82 o                         
  -5   3   3         38.45         32.28         0.62 o                         
  -4   3   3        388.44        383.67         3.27 o                         
  -3   3   3        754.48        746.93         1.58 o                         
  -2   3   3        330.98        352.67         7.21 o                         
  -1   3   3        128.52        136.14         1.10 o                         
   0   3   3        470.61        517.30        10.57 o                         
   1   3   3         23.51         22.64         0.40 o                         
   2   3   3       1396.97       1510.17        10.23 o                         
   3   3   3        680.93        716.93        10.92 o                         
   4   3   3        273.96        286.66         1.87 o                         
   5   3   3         36.68         40.45         0.98 o                         
   6   3   3         56.00         50.89         1.26 o                         
   7   3   3         28.69         27.75         2.52 o                         
   8   3   3          5.57          5.82         0.99 o                         
   9   3   3          0.59         -1.24         1.24 o                         
  10   3   3          1.47          3.94         1.34 o                         
 -10   4   3         86.07         85.74         9.41 o                         
  -9   4   3          7.17          9.25         1.00 o                         
  -8   4   3          9.92          9.90         1.27 o                         
  -7   4   3          8.72         10.75         1.05 o                         
  -6   4   3        129.05        122.90         0.93 o                         
  -5   4   3         15.64         24.29         0.53 o                         
  -4   4   3          6.50          6.98         0.37 o                         
  -3   4   3        105.61        109.56         2.39 o                         
  -2   4   3       1308.61       1334.98        10.69 o                         
  -1   4   3        503.71        533.47         5.44 o                         
   0   4   3         40.33         35.63         0.69 o                         
   1   4   3        405.24        448.08         1.35 o                         
   2   4   3         94.54         83.84         3.12 o                         
   3   4   3         59.50         57.26         1.23 o                         
   4   4   3        875.06        841.51        10.19 o                         
   5   4   3         83.80         85.43         3.68 o                         
   6   4   3         95.79         90.94         4.17 o                         
   7   4   3          1.33          3.66         2.68 o                         
   8   4   3         11.95         13.25         1.07 o                         
   9   4   3         28.26         30.87         1.45 o                         
  -9   5   3         10.17         11.87         0.85 o                         
  -8   5   3          2.70          1.74         0.67 o                         
  -7   5   3         54.75         59.77         0.83 o                         
  -6   5   3         12.24          8.56         0.43 o                         
  -5   5   3        230.39        246.40         1.46 o                         
  -4   5   3        114.45        115.38         1.40 o                         
  -3   5   3         70.01         72.29         0.74 o                         
  -2   5   3        159.45        162.05         2.03 o                         
  -1   5   3          0.18          2.86         1.03 o                         
   0   5   3         60.13         83.98         1.52 o                         
   1   5   3         98.46        100.06         0.93 o                         
   2   5   3         88.42         91.76         0.96 o                         
   3   5   3        367.40        351.70         2.09 o                         
   4   5   3          1.08          1.29         0.48 o                         
   5   5   3          2.95         -0.61         1.88 o                         
   6   5   3        119.02        100.59         1.56 o                         
   7   5   3        423.06        413.63         7.36 o                         
   8   5   3          1.90          1.05         1.19 o                         
   9   5   3         16.16         15.91         1.87 o                         
  -9   6   3         75.64         87.11         1.55 o                         
  -8   6   3          0.71          1.64         0.56 o                         
  -7   6   3         72.01         77.93         2.12 o                         
  -6   6   3        367.87        369.74         3.51 o                         
  -5   6   3        189.00        185.91         1.23 o                         
  -4   6   3        465.53        482.53         2.96 o                         
  -3   6   3         11.73         13.17         1.07 o                         
  -2   6   3          5.22          2.94         0.48 o                         
  -1   6   3        190.45        177.20         1.15 o                         
   0   6   3        140.50        138.02         6.55 o                         
   1   6   3         19.39         28.84         0.63 o                         
   2   6   3          2.75          0.24         0.43 o                         
   3   6   3         58.89         53.49         1.25 o                         
   4   6   3        260.33        239.41         3.01 o                         
   5   6   3          1.78          0.25         0.98 o                         
   6   6   3         15.12         13.34         3.93 o                         
   7   6   3        115.82        122.85         5.96 o                         
   8   6   3         57.22         55.60         1.67 o                         
  -8   7   3         11.43         11.13         0.86 o                         
  -7   7   3         43.78         46.00         0.72 o                         
  -6   7   3         84.67         94.94         2.69 o                         
  -5   7   3         13.49         20.33         1.25 o                         
  -4   7   3          0.68          3.00         0.51 o                         
  -3   7   3          9.51          9.81         0.47 o                         
  -2   7   3        362.75        344.45         5.62 o                         
  -1   7   3       1089.46       1040.83         8.84 o                         
   0   7   3        350.28        348.77         3.22 o                         
   1   7   3        214.64        193.79         1.53 o                         
   2   7   3         48.10         45.43         1.65 o                         
   3   7   3        157.00        155.72         1.39 o                         
   4   7   3         16.53         17.39         0.80 o                         
   5   7   3         23.58         22.68         1.15 o                         
   6   7   3        132.36        126.05         2.80 o                         
   7   7   3         92.54         93.79         1.88 o                         
   8   7   3          1.58          1.96         1.35 o                         
  -7   8   3          4.77          4.72         1.24 o                         
  -6   8   3          0.03          0.18         0.63 o                         
  -5   8   3         22.95         28.32         0.78 o                         
  -4   8   3         39.52         40.03         0.89 o                         
  -3   8   3         13.17         14.29         0.87 o                         
  -2   8   3         16.19         12.60         2.11 o                         
  -1   8   3          4.57          2.10         0.72 o                         
   0   8   3        234.78        221.27         2.75 o                         
   1   8   3         28.74         32.62         1.11 o                         
   2   8   3         40.80         33.47         0.87 o                         
   3   8   3        140.64        138.58         1.45 o                         
   4   8   3         47.53         46.65         1.22 o                         
   5   8   3          0.06         -0.83         0.83 o                         
   6   8   3         21.33         22.16         1.20 o                         
   7   8   3        113.11        122.40         2.16 o                         
  -6   9   3          0.16          0.86         0.73 o                         
  -5   9   3          0.16          1.30         0.75 o                         
  -4   9   3          5.20          6.79         0.58 o                         
  -3   9   3          4.83          4.65         0.71 o                         
  -2   9   3         12.53         14.71         1.08 o                         
  -1   9   3         94.61         96.68         1.15 o                         
   0   9   3          0.45         -0.64         0.65 o                         
   1   9   3          1.25          2.06         0.72 o                         
   2   9   3          2.10          1.00         0.83 o                         
   3   9   3        128.54        116.96         2.36 o                         
   4   9   3         11.60         13.36         1.09 o                         
   5   9   3          1.54          2.27         1.11 o                         
  -4  10   3         25.52         27.52         1.55 o                         
  -3  10   3         48.59         56.72         1.14 o                         
  -2  10   3         89.67        101.93         1.45 o                         
  -1  10   3         22.31         24.50         0.96 o                         
   0  10   3          1.34          3.31         0.87 o                         
   1  10   3          1.04          0.96         0.94 o                         
   2  10   3          3.19          2.55         0.77 o                         
   3  10   3         82.10         87.09         1.73 o                         
   4  10   3         29.28         31.86         2.51 o                         
 -10   0   4          0.78          2.58         1.35 o                         
  -8   0   4        144.27        141.88         2.18 o                         
  -6   0   4         66.91         58.03         1.23 o                         
  -4   0   4        991.75       1073.53         3.86 o                         
  -2   0   4        225.64        192.10         1.06 o                         
   0   0   4       1689.11       1635.43        41.94 o                         
   2   0   4          1.42          1.85         0.53 o                         
   6   0   4         12.35          7.79         1.02 o                         
   8   0   4         28.01         23.64         1.95 o                         
  10   0   4        108.27        105.51         2.34 o                         
 -10   1   4          5.02          5.22         1.22 o                         
  -9   1   4          7.42          8.61         0.94 o                         
  -8   1   4          0.44          1.05         0.67 o                         
  -7   1   4          8.22          5.76         0.57 o                         
  -6   1   4          0.93          2.10         0.66 o                         
  -5   1   4        312.54        337.51         1.70 o                         
  -4   1   4        971.03        973.29         1.92 o                         
  -3   1   4       2022.61       2144.21        19.60 o                         
  -2   1   4         16.77         18.40         0.55 o                         
  -1   1   4        202.04        200.49         0.59 o                         
   0   1   4       1257.65       1320.47        15.49 o                         
   1   1   4        682.74        703.42         2.04 o                         
   2   1   4       3301.21       3354.28         6.85 o                         
   3   1   4         54.92         62.16         1.20 o                         
   4   1   4         11.94         15.54         1.35 o                         
   5   1   4         97.22         97.88         1.26 o                         
   6   1   4         30.58         24.39         1.10 o                         
   7   1   4        165.65        162.90         1.85 o                         
   8   1   4        166.37        162.39         1.75 o                         
   9   1   4         18.51         20.01         1.37 o                         
  10   1   4         52.93         54.76         1.64 o                         
 -10   2   4          5.38          4.15         0.95 o                         
  -9   2   4          2.33          0.85         0.88 o                         
  -8   2   4          2.47          0.31         0.81 o                         
  -7   2   4        197.77        182.58         1.63 o                         
  -6   2   4        490.49        461.29         2.13 o                         
  -5   2   4        167.78        172.34         2.13 o                         
  -4   2   4          1.61          1.78         0.61 o                         
  -3   2   4       2108.46       2241.59        11.17 o                         
  -2   2   4        142.26        182.32         1.20 o                         
  -1   2   4         18.68         23.73         0.20 o                         
   0   2   4        484.82        455.14        11.01 o                         
   1   2   4        591.34        595.68         3.35 o                         
   2   2   4       1306.48       1309.07        31.29 o                         
   3   2   4        108.16         92.72         5.92 o                         
   4   2   4         13.76         15.56         0.73 o                         
   5   2   4         84.45         73.19         1.26 o                         
   6   2   4         15.38         13.87         0.88 o                         
   7   2   4         29.34         23.84         2.33 o                         
   8   2   4        139.05        137.43         1.86 o                         
   9   2   4         36.57         36.32         1.63 o                         
  10   2   4          0.02         -1.28         1.28 o                         
 -10   3   4          7.06          5.90         1.21 o                         
  -9   3   4          1.48          1.03         0.70 o                         
  -8   3   4         11.39         13.28         1.00 o                         
  -7   3   4         12.25          7.05         0.63 o                         
  -6   3   4         76.81         70.49         0.85 o                         
  -5   3   4        100.92        100.15         2.28 o                         
  -4   3   4        157.19        145.38         1.29 o                         
  -3   3   4         58.22         65.83         2.83 o                         
  -2   3   4         55.81         80.00         2.80 o                         
  -1   3   4        218.06        243.22         1.47 o                         
   0   3   4         79.05         83.37         1.28 o                         
   1   3   4        835.18       1000.94        12.99 o                         
   2   3   4        547.47        604.54         2.30 o                         
   3   3   4         19.95         29.55         0.71 o                         
   4   3   4         40.05         37.24         0.91 o                         
   5   3   4        109.25        104.74         4.37 o                         
   6   3   4        286.51        273.96         2.74 o                         
   7   3   4          4.90          4.46         0.95 o                         
   8   3   4          2.23          2.69         1.28 o                         
   9   3   4          4.84          0.38         1.60 o                         
  -9   4   4          6.59         10.26         0.69 o                         
  -8   4   4         16.50         22.40         0.76 o                         
  -7   4   4         31.23         28.84         0.56 o                         
  -6   4   4          0.80          0.10         0.41 o                         
  -5   4   4         81.82         79.62         0.55 o                         
  -4   4   4          0.03          0.36         0.16 o                         
  -3   4   4        193.97        188.81         1.60 o                         
  -2   4   4          3.95          8.80         1.18 o                         
  -1   4   4         65.76         91.26         0.57 o                         
   0   4   4          8.80          3.71         0.33 o                         
   1   4   4        161.70        163.87         1.02 o                         
   2   4   4        296.03        303.59         4.19 o                         
   3   4   4         24.01         20.88         1.38 o                         
   4   4   4        135.23        133.55         3.74 o                         
   5   4   4          0.08         -1.29         1.29 o                         
   6   4   4          0.00          0.25         1.17 o                         
   7   4   4        103.59        103.53         7.94 o                         
   8   4   4         14.21         13.03         1.21 o                         
   9   4   4         15.21         14.85         1.18 o                         
  -9   5   4          0.11         -0.60         0.60 o                         
  -8   5   4         82.97         95.13         0.96 o                         
  -7   5   4          8.09          7.42         0.61 o                         
  -6   5   4        137.36        157.43         1.14 o                         
  -5   5   4          2.71          1.49         1.15 o                         
  -4   5   4        635.52        592.82         2.81 o                         
  -3   5   4         61.38         61.91         0.83 o                         
  -2   5   4         43.21         39.52         0.58 o                         
  -1   5   4        357.07        341.79         4.16 o                         
   0   5   4        117.17        127.90         1.59 o                         
   1   5   4         19.34         19.48         0.52 o                         
   2   5   4         56.40         61.00         0.95 o                         
   3   5   4         79.32         86.31         1.01 o                         
   4   5   4        180.20        172.95         1.75 o                         
   5   5   4         38.20         41.64         1.10 o                         
   6   5   4        684.82        673.09         3.64 o                         
   7   5   4         23.47         26.35         3.24 o                         
   8   5   4         15.90         16.46         2.47 o                         
   9   5   4          0.07         -1.57         1.57 o                         
  -8   6   4         73.36         80.62         1.07 o                         
  -7   6   4        212.28        216.84         2.53 o                         
  -6   6   4         11.95         12.91         0.54 o                         
  -5   6   4        108.22         89.37         0.60 o                         
  -4   6   4          3.10          6.55         1.09 o                         
  -3   6   4        251.40        231.92         3.27 o                         
  -2   6   4         70.30         74.88         0.87 o                         
  -1   6   4         42.24         37.39         1.00 o                         
   0   6   4         21.61         21.68         0.59 o                         
   1   6   4          0.01          0.61         0.45 o                         
   2   6   4         54.60         59.83         0.86 o                         
   3   6   4         93.85        100.03         1.38 o                         
   4   6   4         29.46         25.19         1.05 o                         
   5   6   4        331.10        315.06         8.85 o                         
   6   6   4         77.42         87.14         4.29 o                         
   7   6   4         63.24         63.80         1.73 o                         
   8   6   4          0.00          0.71         1.26 o                         
  -8   7   4         18.74         21.66         3.72 o                         
  -7   7   4         36.09         34.10         1.87 o                         
  -6   7   4         33.95         29.78         0.88 o                         
  -5   7   4          0.00         -0.69         0.93 o                         
  -4   7   4         99.62        104.02         0.96 o                         
  -3   7   4        108.19        108.74         0.78 o                         
  -2   7   4        194.22        193.70         1.45 o                         
  -1   7   4        308.18        290.04         9.28 o                         
   0   7   4        173.29        155.09         1.54 o                         
   1   7   4         51.63         47.03         1.12 o                         
   2   7   4         11.35         10.83         0.66 o                         
   3   7   4          7.23         13.44         0.93 o                         
   4   7   4         47.07         42.07         1.26 o                         
   5   7   4         94.05        105.16         2.70 o                         
   6   7   4          0.15          2.43         0.98 o                         
   7   7   4         36.12         38.31         1.65 o                         
  -7   8   4         23.14         23.30         1.61 o                         
  -6   8   4          0.04          1.03         1.74 o                         
  -5   8   4          2.40          4.67         1.01 o                         
  -4   8   4          1.74          2.89         0.55 o                         
  -3   8   4          0.03         -0.44         0.44 o                         
  -2   8   4         78.52         75.88         4.20 o                         
  -1   8   4         70.87         60.26         0.89 o                         
   0   8   4        147.56        127.96         1.84 o                         
   1   8   4         13.44          9.63         0.77 o                         
   2   8   4         86.38         80.65         2.08 o                         
   3   8   4          0.31         -0.29         1.05 o                         
   4   8   4          7.15          4.75         1.25 o                         
   5   8   4         31.77         32.27         1.47 o                         
   6   8   4         34.59         38.54         1.67 o                         
  -6   9   4          2.27          1.93         1.90 o                         
  -5   9   4         20.70         21.24         0.65 o                         
  -4   9   4        152.47        169.70         1.82 o                         
  -3   9   4          0.49         -0.81         0.81 o                         
  -2   9   4          2.51          4.46         1.01 o                         
  -1   9   4        185.16        190.41         1.60 o                         
   0   9   4         37.65         31.85         0.88 o                         
   1   9   4          1.46          1.24         0.78 o                         
   2   9   4          7.10          3.90         0.77 o                         
   3   9   4         12.89         17.72         0.89 o                         
   4   9   4          2.75          4.96         1.03 o                         
   5   9   4         20.85         26.19         1.38 o                         
  -4  10   4         70.26         82.67         2.27 o                         
  -3  10   4         17.20         23.09         1.92 o                         
  -2  10   4          7.90          8.13         1.00 o                         
  -1  10   4          6.71          5.00         0.91 o                         
   0  10   4          7.48          7.85         1.15 o                         
   1  10   4          0.02          2.76         0.99 o                         
   2  10   4          0.00          0.27         0.94 o                         
   3  10   4         75.73         78.14         1.55 o                         
  -9   0   5         16.61         20.19         1.58 o                         
  -7   0   5          3.48          5.75         1.00 o                         
  -5   0   5        661.18        708.04        11.52 o                         
  -3   0   5         51.86         39.80         0.57 o                         
  -1   0   5         25.35         21.26         2.03 o                         
   1   0   5        517.68        490.03         2.48 o                         
   3   0   5       1478.52       1450.07         5.30 o                         
   7   0   5        230.12        232.94         3.33 o                         
   9   0   5        167.06        153.68         7.25 o                         
 -10   1   5          4.57          2.94         1.16 o                         
  -9   1   5          9.53          5.18         2.47 o                         
  -8   1   5          6.26          6.86         1.92 o                         
  -7   1   5         43.97         39.79         0.91 o                         
  -6   1   5        781.86        782.02         7.74 o                         
  -5   1   5        433.79        457.14         6.30 o                         
  -4   1   5         45.63         50.74         0.56 o                         
  -3   1   5        654.58        648.52         3.49 o                         
  -2   1   5        259.27        256.30         2.28 o                         
  -1   1   5        741.00        727.46        14.15 o                         
   0   1   5          8.21          4.88         0.35 o                         
   1   1   5       4821.09       4827.19        26.84 o                         
   2   1   5        590.70        678.17        16.21 o                         
   3   1   5        328.83        344.53         2.67 o                         
   4   1   5         18.21         20.74         1.25 o                         
   5   1   5          5.46          5.48         0.65 o                         
   6   1   5         27.80         26.34         2.00 o                         
   7   1   5        229.16        217.04         2.84 o                         
   8   1   5         68.06         69.22         1.91 o                         
   9   1   5        129.54        132.23         2.64 o                         
  10   1   5         17.02         16.71         2.95 o                         
 -10   2   5         50.35         59.83         1.99 o                         
  -9   2   5          1.09          1.37         0.90 o                         
  -8   2   5          9.57          7.38         0.76 o                         
  -7   2   5          2.46          3.42         0.74 o                         
  -6   2   5        205.08        207.91         1.86 o                         
  -5   2   5         12.83         17.84         0.92 o                         
  -4   2   5        568.72        593.71         7.82 o                         
  -3   2   5         35.07         45.12         0.34 o                         
  -2   2   5        499.25        532.80         8.11 o                         
  -1   2   5        786.85        758.04         7.77 o                         
   0   2   5          3.20          3.25         0.45 o                         
   1   2   5        553.23        485.80         1.87 o                         
   2   2   5        211.67        232.70         1.98 o                         
   3   2   5         29.81         31.00         3.79 o                         
   4   2   5          1.13          3.70         0.65 o                         
   5   2   5         73.60         63.57         2.14 o                         
   6   2   5         30.75         31.46         1.07 o                         
   7   2   5         56.35         53.16         3.69 o                         
   8   2   5        140.82        145.21         2.15 o                         
   9   2   5         53.19         58.07         1.82 o                         
  10   2   5         23.02         24.52         1.56 o                         
 -10   3   5         39.75         43.19         2.35 o                         
  -9   3   5          9.61          9.66         1.13 o                         
  -8   3   5         14.70         15.50         0.80 o                         
  -7   3   5         27.63         20.13         1.21 o                         
  -6   3   5        198.90        176.77         2.89 o                         
  -5   3   5         25.14         21.52         0.45 o                         
  -4   3   5          7.27          8.68         0.90 o                         
  -3   3   5       1211.62       1229.19         7.34 o                         
  -2   3   5         15.75         25.45         2.21 o                         
  -1   3   5        103.50        107.01         1.10 o                         
   0   3   5        199.52        228.77        10.46 o                         
   1   3   5        593.90        632.09         8.18 o                         
   2   3   5          0.14         -0.32         1.34 o                         
   3   3   5         17.71         24.75         0.78 o                         
   4   3   5         14.45         13.14         2.05 o                         
   5   3   5         67.30         61.19         1.18 o                         
   6   3   5         17.27         17.07         3.69 o                         
   7   3   5         30.89         32.75         2.23 o                         
   8   3   5          2.32          2.88         1.16 o                         
   9   3   5          1.05          0.70         1.30 o                         
  -9   4   5         31.59         34.79         0.75 o                         
  -8   4   5         61.28         60.93         1.04 o                         
  -7   4   5         36.29         36.34         0.70 o                         
  -6   4   5          6.62         11.39         1.31 o                         
  -5   4   5         44.44         33.57         1.16 o                         
  -4   4   5         10.91          6.56         0.65 o                         
  -3   4   5          0.39          2.67         0.64 o                         
  -2   4   5         80.00         86.77         3.69 o                         
  -1   4   5         92.12        113.38         1.26 o                         
   0   4   5         30.89         45.44         0.67 o                         
   1   4   5         86.26        119.09         1.12 o                         
   2   4   5         12.81         18.05         0.75 o                         
   3   4   5         23.22         17.55         0.60 o                         
   4   4   5         38.56         32.75         0.93 o                         
   5   4   5         10.03         12.76         1.27 o                         
   6   4   5        174.66        168.37         1.96 o                         
   7   4   5          0.52          0.45         1.06 o                         
   8   4   5          5.09          5.53         1.33 o                         
   9   4   5          7.97          7.94         2.03 o                         
  -9   5   5        112.60        105.76         4.89 o                         
  -8   5   5         29.84         35.90         0.83 o                         
  -7   5   5        110.37         98.33         2.65 o                         
  -6   5   5         31.66         32.08         4.37 o                         
  -5   5   5          4.39          2.30         2.11 o                         
  -4   5   5        250.03        243.59         5.14 o                         
  -3   5   5          0.50          2.29         1.20 o                         
  -2   5   5        174.33        181.80         0.82 o                         
  -1   5   5        716.18        710.35         5.88 o                         
   0   5   5         63.55         52.47         2.87 o                         
   1   5   5        214.12        203.51         2.20 o                         
   2   5   5         83.05         87.18         1.23 o                         
   3   5   5        116.76        123.21         1.46 o                         
   4   5   5        149.57        151.10         1.62 o                         
   5   5   5       1242.31       1204.61         9.19 o                         
   6   5   5         44.04         47.23         2.22 o                         
   7   5   5         29.26         30.38         1.46 o                         
   8   5   5         15.82         15.02         3.15 o                         
  -8   6   5        219.15        216.09         2.83 o                         
  -7   6   5          1.96         -0.13         1.56 o                         
  -6   6   5          9.38         15.00         3.10 o                         
  -5   6   5          0.72         -0.88         0.98 o                         
  -4   6   5         36.09         43.16         3.90 o                         
  -3   6   5          8.80         13.00         1.87 o                         
  -2   6   5         45.99         48.11         0.52 o                         
  -1   6   5        259.56        266.08         4.20 o                         
   0   6   5         95.12         81.58         1.54 o                         
   1   6   5          9.91          7.85         0.57 o                         
   2   6   5          4.15          5.81         0.58 o                         
   3   6   5        106.61        107.36         1.42 o                         
   4   6   5         15.76         12.16         0.94 o                         
   5   6   5         11.07          9.37         1.04 o                         
   6   6   5          1.14          0.50         1.03 o                         
   7   6   5          0.18         -2.10         2.10 o                         
   8   6   5         21.47         25.83         1.55 o                         
  -8   7   5          0.70         -0.27         1.58 o                         
  -7   7   5         30.50         31.15         3.05 o                         
  -6   7   5          6.03          9.97         1.83 o                         
  -5   7   5         31.32         39.18         1.33 o                         
  -4   7   5        375.79        362.57         6.34 o                         
  -3   7   5        109.63        110.61         0.79 o                         
  -2   7   5        203.83        208.95         1.16 o                         
  -1   7   5        127.61        117.52         1.24 o                         
   0   7   5         49.78         36.40         0.71 o                         
   1   7   5          1.43          1.86         0.56 o                         
   2   7   5         14.23         16.54         1.09 o                         
   3   7   5         48.88         40.19         2.21 o                         
   4   7   5          6.35          7.09         0.89 o                         
   5   7   5          1.73          1.20         1.00 o                         
   6   7   5         43.90         42.40         5.06 o                         
   7   7   5        159.67        156.72         3.15 o                         
  -7   8   5          0.82          2.23         1.79 o                         
  -6   8   5          1.77         -1.64         1.64 o                         
  -5   8   5          7.78         11.40         1.21 o                         
  -4   8   5         73.65         73.63         4.45 o                         
  -3   8   5         65.15         58.28         0.60 o                         
  -2   8   5        331.19        325.97         2.23 o                         
  -1   8   5        160.00        135.89         2.15 o                         
   0   8   5        108.76        102.64         1.68 o                         
   1   8   5        124.65        116.78         1.82 o                         
   2   8   5         46.45         44.93         1.23 o                         
   3   8   5         15.42         14.63         0.88 o                         
   4   8   5          1.38         -1.05         1.22 o                         
   5   8   5          1.39          1.15         1.03 o                         
   6   8   5          8.84         10.07         3.23 o                         
  -5   9   5         96.73        109.64         4.29 o                         
  -4   9   5          7.93          8.62         1.92 o                         
  -3   9   5         44.91         45.35         0.70 o                         
  -2   9   5          7.52          7.06         0.62 o                         
  -1   9   5          0.51         -0.08         0.77 o                         
   0   9   5         15.84         17.90         0.91 o                         
   1   9   5         19.32         16.36         0.84 o                         
   2   9   5         21.56         21.30         2.10 o                         
   3   9   5          8.37          3.90         0.85 o                         
   4   9   5         71.75         68.59         1.86 o                         
   5   9   5          0.01          2.05         1.21 o                         
  -3  10   5          0.28         -0.45         0.54 o                         
  -2  10   5         15.24         15.60         0.91 o                         
  -1  10   5         32.79         30.56         1.59 o                         
   0  10   5         82.45         86.66         1.63 o                         
   1  10   5         29.86         31.15         1.17 o                         
   2  10   5          7.21         10.55         1.05 o                         
   3  10   5         13.59         14.14         1.45 o                         
 -10   0   6         35.82         42.45         1.77 o                         
  -8   0   6        124.40        131.31         2.20 o                         
  -6   0   6        124.69        103.07         2.70 o                         
  -4   0   6        123.42        110.38         1.23 o                         
  -2   0   6         95.69        120.34         1.94 o                         
   0   0   6        319.73        331.84         2.92 o                         
   2   0   6        328.04        300.38         2.45 o                         
   4   0   6        181.34        177.40         2.27 o                         
   6   0   6        251.48        239.78         3.18 o                         
   8   0   6         33.45         27.67         2.08 o                         
 -10   1   6         37.12         46.27         2.99 o                         
  -9   1   6          3.56          3.98         0.72 o                         
  -8   1   6         37.41         37.93         1.07 o                         
  -7   1   6        170.19        166.50         1.91 o                         
  -6   1   6       1893.42       1828.20         6.57 o                         
  -5   1   6        222.46        216.04         2.70 o                         
  -4   1   6         58.46         66.43         0.56 o                         
  -3   1   6         49.56         53.24         1.69 o                         
  -2   1   6          1.71          1.62         0.24 o                         
  -1   1   6        166.11        150.17         1.60 o                         
   0   1   6        417.15        424.25         3.37 o                         
   1   1   6        893.76        969.93        19.68 o                         
   2   1   6         49.17         53.97         0.90 o                         
   3   1   6        439.24        466.94         3.35 o                         
   4   1   6         41.04         28.60         1.42 o                         
   5   1   6        107.20        101.54         2.88 o                         
   6   1   6        466.05        429.25        17.72 o                         
   7   1   6          2.62          2.94         0.94 o                         
   8   1   6        174.91        168.56         5.37 o                         
   9   1   6          0.51         -1.11         1.11 o                         
 -10   2   6         21.13         21.41         1.31 o                         
  -9   2   6          0.60         -0.64         0.82 o                         
  -8   2   6         21.45         22.02         1.47 o                         
  -7   2   6         11.66         12.73         0.58 o                         
  -6   2   6        153.59        137.25         1.03 o                         
  -5   2   6          6.22          8.58         0.99 o                         
  -4   2   6         85.61         74.58         1.52 o                         
  -3   2   6          9.47          8.15         0.21 o                         
  -2   2   6          4.26          4.66         0.21 o                         
  -1   2   6          7.80          7.24         0.60 o                         
   0   2   6         55.81         63.15         0.84 o                         
   1   2   6         98.02         97.43         2.84 o                         
   2   2   6        660.03        689.25        17.18 o                         
   3   2   6         72.20         70.82         1.23 o                         
   4   2   6         54.85         66.14         3.59 o                         
   5   2   6          0.38         -0.90         0.90 o                         
   6   2   6        143.14        131.82         5.11 o                         
   7   2   6        168.09        174.90         2.26 o                         
   8   2   6         83.74         81.51         6.55 o                         
   9   2   6          6.48          8.55         1.26 o                         
 -10   3   6         35.42         39.19         5.89 o                         
  -9   3   6         17.21         22.51         1.07 o                         
  -8   3   6          2.52          1.81         0.65 o                         
  -7   3   6          1.92          5.20         0.51 o                         
  -6   3   6         36.17         27.59         0.46 o                         
  -5   3   6          0.02          0.22         0.20 o                         
  -4   3   6         47.74         51.15         1.72 o                         
  -3   3   6       1585.26       1575.74        31.12 o                         
  -2   3   6        154.75        175.10         1.58 o                         
  -1   3   6         58.84         66.62         1.99 o                         
   0   3   6        213.32        222.96         1.08 o                         
   1   3   6          0.49         -0.17         0.37 o                         
   2   3   6         36.26         31.60         0.77 o                         
   3   3   6        376.98        387.23         4.48 o                         
   4   3   6        292.89        276.12         9.76 o                         
   5   3   6        158.56        153.69         8.57 o                         
   6   3   6          2.04          1.39         1.21 o                         
   7   3   6          0.77          0.40         0.89 o                         
   8   3   6         13.67          9.93         1.43 o                         
   9   3   6          0.06          2.24         1.16 o                         
  -9   4   6          3.77          5.09         0.62 o                         
  -8   4   6          3.03          3.82         0.78 o                         
  -7   4   6         15.26         18.28         0.90 o                         
  -6   4   6         10.29          9.83         0.97 o                         
  -5   4   6        241.45        221.78         6.45 o                         
  -4   4   6          5.53          6.89         0.68 o                         
  -3   4   6         54.22         48.21         1.26 o                         
  -2   4   6         28.66         37.33         1.02 o                         
  -1   4   6        917.76        934.27        25.64 o                         
   0   4   6         59.17         71.89         0.82 o                         
   1   4   6         15.08          7.62         0.52 o                         
   2   4   6         54.65         50.04         1.86 o                         
   3   4   6        260.14        242.26         1.92 o                         
   4   4   6        119.15        113.26         3.27 o                         
   5   4   6        112.60        113.10         9.25 o                         
   6   4   6         46.05         46.83         1.63 o                         
   7   4   6         11.48         10.67         1.02 o                         
   8   4   6         59.38         61.04         1.78 o                         
   9   4   6          0.56         -0.46         1.37 o                         
  -9   5   6         23.17         23.60         3.52 o                         
  -8   5   6        171.33        163.40         7.89 o                         
  -7   5   6         13.31         17.53         1.59 o                         
  -6   5   6         21.06         20.78         1.19 o                         
  -5   5   6         68.94         58.72         1.34 o                         
  -4   5   6         30.83         28.35         4.57 o                         
  -3   5   6        110.99        105.43         2.66 o                         
  -2   5   6        143.50        155.75         1.63 o                         
  -1   5   6          0.93          0.61         0.62 o                         
   0   5   6        270.09        257.31         1.80 o                         
   1   5   6          9.50         10.59         0.58 o                         
   2   5   6        244.05        233.11         1.84 o                         
   3   5   6          0.05          0.16         0.71 o                         
   4   5   6       1057.75        997.30         9.83 o                         
   5   5   6         80.97         89.28         1.62 o                         
   6   5   6         33.42         38.34         1.36 o                         
   7   5   6         51.49         46.73         7.45 o                         
   8   5   6          2.40          5.67         1.57 o                         
  -8   6   6         89.74         86.75         2.32 o                         
  -7   6   6         63.77         63.46         5.60 o                         
  -6   6   6          1.50          1.88         1.64 o                         
  -5   6   6         16.01         19.79         2.95 o                         
  -4   6   6          0.36          1.19         0.85 o                         
  -3   6   6         34.59         34.62         2.08 o                         
  -2   6   6         76.15         65.75         3.77 o                         
  -1   6   6        474.55        432.64         1.90 o                         
   0   6   6          1.62          1.77         0.48 o                         
   1   6   6        315.67        299.24         2.44 o                         
   2   6   6         53.80         58.48         1.53 o                         
   3   6   6        274.90        248.51         3.05 o                         
   4   6   6          4.86          1.63         0.89 o                         
   5   6   6        224.58        206.90         3.99 o                         
   6   6   6         33.27         32.21         2.20 o                         
   7   6   6          4.92          2.92         1.53 o                         
   8   6   6          0.73         -0.30         1.37 o                         
  -7   7   6         28.10         33.65         1.84 o                         
  -6   7   6          1.49          3.33         1.53 o                         
  -5   7   6         96.00         91.97         1.86 o                         
  -4   7   6          1.11          1.07         1.02 o                         
  -3   7   6         15.24         17.55         1.15 o                         
  -2   7   6        145.32        132.03         1.08 o                         
  -1   7   6        293.96        250.30         4.05 o                         
   0   7   6        457.42        458.09         3.08 o                         
   1   7   6          3.64          3.02         0.65 o                         
   2   7   6         15.20          8.42         0.95 o                         
   3   7   6          2.72          3.17         0.66 o                         
   4   7   6         25.00         29.75         1.26 o                         
   5   7   6        135.26        132.83         1.87 o                         
   6   7   6          5.30          3.80         1.10 o                         
   7   7   6          2.46          4.22         1.66 o                         
  -6   8   6          2.01          0.75         1.77 o                         
  -5   8   6         41.92         48.03         1.62 o                         
  -4   8   6        158.00        173.28         7.91 o                         
  -3   8   6         96.80         85.77         1.92 o                         
  -2   8   6         10.97         15.76         0.66 o                         
  -1   8   6          0.34          0.46         0.61 o                         
   0   8   6         15.23         14.30         0.89 o                         
   1   8   6          5.89          4.98         1.12 o                         
   2   8   6         30.78         26.76         0.91 o                         
   3   8   6         47.40         49.06         1.39 o                         
   4   8   6          6.90          8.19         1.15 o                         
   5   8   6          4.67          3.69         1.14 o                         
   6   8   6         30.91         30.50         2.56 o                         
  -5   9   6          0.10          1.08         1.87 o                         
  -4   9   6         61.23         51.92         4.99 o                         
  -3   9   6         30.04         36.58         4.95 o                         
  -2   9   6         28.90         28.35         0.87 o                         
  -1   9   6         15.61         17.83         1.04 o                         
   0   9   6        215.68        201.13         1.74 o                         
   1   9   6         32.91         31.62         1.94 o                         
   2   9   6          3.43          2.53         0.92 o                         
   3   9   6          0.00         -0.97         0.97 o                         
   4   9   6         12.75         13.41         1.50 o                         
   5   9   6         10.68         13.77         1.92 o                         
  -3  10   6         10.56          8.80         2.88 o                         
  -2  10   6          6.90          6.19         0.86 o                         
  -1  10   6         31.31         33.75         1.76 o                         
   0  10   6          1.80         -0.27         0.93 o                         
   1  10   6         86.91         94.87         2.22 o                         
   2  10   6          1.39         -0.34         1.18 o                         
  -9   0   7          1.55          1.38         1.32 o                         
  -7   0   7         96.14         89.96         5.95 o                         
  -5   0   7        326.68        312.07         3.48 o                         
  -3   0   7        111.06        104.90         0.90 o                         
  -1   0   7        355.30        364.59         5.83 o                         
   1   0   7       1835.06       1802.97         5.49 o                         
   3   0   7        517.28        476.42         3.38 o                         
   5   0   7         40.07         35.88         1.42 o                         
   7   0   7          0.27          0.69         2.13 o                         
   9   0   7        237.97        232.78         3.04 o                         
 -10   1   7         26.59         32.61         2.37 o                         
  -9   1   7         40.99         44.75         3.80 o                         
  -8   1   7         65.81         65.55         1.39 o                         
  -7   1   7        158.07        160.45         1.50 o                         
  -6   1   7         24.88         29.98         1.71 o                         
  -5   1   7         10.82         11.53         0.41 o                         
  -4   1   7          9.66          7.40         0.56 o                         
  -3   1   7         30.65         32.39         0.49 o                         
  -2   1   7        210.81        212.41         4.49 o                         
  -1   1   7        761.14        787.03         4.41 o                         
   0   1   7        205.57        219.09         1.41 o                         
   1   1   7         77.27         74.63         1.54 o                         
   2   1   7        211.92        234.03         6.68 o                         
   3   1   7        244.66        258.03         4.43 o                         
   4   1   7         32.12         31.45         1.80 o                         
   5   1   7        678.32        615.57         4.54 o                         
   6   1   7          0.46          0.71         1.09 o                         
   7   1   7         48.21         48.89         6.15 o                         
   8   1   7         16.52         14.93         0.96 o                         
   9   1   7          7.65          7.57         1.44 o                         
 -10   2   7          2.81         -0.48         1.05 o                         
  -9   2   7          2.82          0.95         1.10 o                         
  -8   2   7        152.91        155.97         4.13 o                         
  -7   2   7         90.60         82.30         0.94 o                         
  -6   2   7          0.03          0.31         0.44 o                         
  -5   2   7        542.07        538.72         2.80 o                         
  -4   2   7         20.66         16.66         0.70 o                         
  -3   2   7         93.58         92.41         1.72 o                         
  -2   2   7        348.53        346.62         3.68 o                         
  -1   2   7        261.90        253.56         1.22 o                         
   0   2   7          1.82          1.60         0.40 o                         
   1   2   7          0.25          0.45         0.36 o                         
   2   2   7         29.00         26.46         2.17 o                         
   3   2   7         34.58         32.48         1.16 o                         
   4   2   7        183.27        183.66        12.28 o                         
   5   2   7        157.80        147.19         7.90 o                         
   6   2   7        554.14        534.92        24.70 o                         
   7   2   7          5.04          4.26         1.78 o                         
   8   2   7         12.26         10.62         1.21 o                         
   9   2   7        108.39        101.83         2.20 o                         
  -9   3   7          3.34          2.58         0.59 o                         
  -8   3   7          8.39          6.14         0.66 o                         
  -7   3   7         34.52         32.81         0.69 o                         
  -6   3   7          4.46          8.32         0.23 o                         
  -5   3   7        450.14        424.21         6.24 o                         
  -4   3   7          8.05         11.00         1.99 o                         
  -3   3   7         62.11         58.62         0.97 o                         
  -2   3   7         60.46         62.17         1.68 o                         
  -1   3   7         17.10         25.39         0.56 o                         
   0   3   7          0.74          0.85         0.31 o                         
   1   3   7         46.95         53.17         1.97 o                         
   2   3   7        260.71        280.53         2.95 o                         
   3   3   7         42.82         51.14         3.25 o                         
   4   3   7         58.14         52.57         4.54 o                         
   5   3   7          1.15         -0.01         0.82 o                         
   6   3   7        229.42        232.51         4.05 o                         
   7   3   7          1.61          1.52         1.43 o                         
   8   3   7         13.72         10.24         1.34 o                         
   9   3   7          5.30          5.87         1.19 o                         
  -9   4   7         14.02         11.89         0.45 o                         
  -8   4   7         37.64         42.97         2.47 o                         
  -7   4   7          0.56          0.15         1.65 o                         
  -6   4   7         15.77         16.18         5.17 o                         
  -5   4   7          1.31          2.70         2.12 o                         
  -4   4   7          0.00         -0.82         0.82 o                         
  -3   4   7          0.47          3.28         0.71 o                         
  -2   4   7         11.49          8.66         0.66 o                         
  -1   4   7        419.29        436.17         2.37 o                         
   0   4   7         39.37         42.63         2.01 o                         
   1   4   7         27.09         28.35         0.89 o                         
   2   4   7         10.25          8.06         0.67 o                         
   3   4   7         53.29         41.35         1.02 o                         
   4   4   7        253.48        251.43         1.74 o                         
   5   4   7         94.20         93.71         2.30 o                         
   6   4   7          3.69          3.61         1.38 o                         
   7   4   7         26.83         26.29         1.83 o                         
   8   4   7         10.21          6.93         1.61 o                         
  -9   5   7        141.95        141.47         3.95 o                         
  -8   5   7          0.09          1.61         1.48 o                         
  -7   5   7          9.31         13.48         1.15 o                         
  -6   5   7          8.57          7.75         1.10 o                         
  -5   5   7         89.77         78.51         1.54 o                         
  -4   5   7         15.95         12.01         1.11 o                         
  -3   5   7        629.29        627.11         3.20 o                         
  -2   5   7         35.21         33.90         1.06 o                         
  -1   5   7        170.88        160.16         1.16 o                         
   0   5   7          8.99          4.20         0.74 o                         
   1   5   7        223.55        189.84         1.61 o                         
   2   5   7         77.86         78.14         1.13 o                         
   3   5   7        362.32        322.13         1.91 o                         
   4   5   7        221.07        228.94         2.28 o                         
   5   5   7         19.39         18.63         1.03 o                         
   6   5   7          8.67          8.84         3.02 o                         
   7   5   7          8.23          5.78         1.57 o                         
   8   5   7          1.04          2.40         1.63 o                         
  -8   6   7         16.74         19.84         1.67 o                         
  -7   6   7          0.05          1.10         1.47 o                         
  -6   6   7          1.73          3.15         1.97 o                         
  -5   6   7         19.62         20.80         1.19 o                         
  -4   6   7         15.24         11.24         2.11 o                         
  -3   6   7        103.27        106.10         2.73 o                         
  -2   6   7         11.40          8.07         1.17 o                         
  -1   6   7         25.16         27.77         0.63 o                         
   0   6   7          0.25          0.83         0.52 o                         
   1   6   7          5.39         12.18         0.85 o                         
   2   6   7        235.27        214.54         3.71 o                         
   3   6   7         10.85          6.18         0.88 o                         
   4   6   7         41.79         36.54         1.51 o                         
   5   6   7         93.56         93.06         4.29 o                         
   6   6   7         15.61         16.14         1.14 o                         
   7   6   7          0.36          1.29         1.18 o                         
  -7   7   7         69.77         79.59         6.59 o                         
  -6   7   7         49.51         59.90         4.71 o                         
  -5   7   7         75.45         74.71         1.82 o                         
  -4   7   7          2.18          2.55         1.12 o                         
  -3   7   7        166.06        142.26        11.34 o                         
  -2   7   7         27.40         26.80         0.47 o                         
  -1   7   7          4.45          3.51         0.68 o                         
   0   7   7          1.68          0.12         0.68 o                         
   1   7   7         11.36         12.20         1.08 o                         
   2   7   7          9.60          6.26         0.77 o                         
   3   7   7         50.84         47.80         1.01 o                         
   4   7   7        170.22        186.53         1.85 o                         
   5   7   7          0.24         -0.94         0.94 o                         
   6   7   7          1.48         -0.34         1.50 o                         
   7   7   7          1.59         -0.83         2.13 o                         
  -6   8   7         13.24         16.57         1.90 o                         
  -5   8   7         47.80         39.74         1.61 o                         
  -4   8   7        190.40        194.75         2.71 o                         
  -3   8   7         23.04         27.39         5.04 o                         
  -2   8   7          7.37          6.24         0.48 o                         
  -1   8   7        105.18        101.72         1.15 o                         
   0   8   7         44.43         39.35         1.68 o                         
   1   8   7        145.06        151.00         1.56 o                         
   2   8   7         62.39         71.06         5.02 o                         
   3   8   7          0.10          0.22         0.92 o                         
   4   8   7         11.00         10.17         1.47 o                         
   5   8   7         25.05         20.59         1.49 o                         
  -5   9   7         49.99         39.12         1.96 o                         
  -4   9   7         12.32         13.58         3.08 o                         
  -3   9   7          0.57          2.08         2.17 o                         
  -2   9   7          2.88          1.64         0.53 o                         
  -1   9   7         14.98         14.50         0.85 o                         
   0   9   7        247.71        242.22         2.66 o                         
   1   9   7          5.15          8.35         1.10 o                         
   2   9   7          1.90          3.20         1.15 o                         
   3   9   7          3.97          7.13         1.36 o                         
   4   9   7         23.52         23.24         2.07 o                         
  -2  10   7          1.28          1.81         0.67 o                         
  -1  10   7         11.59         14.06         0.98 o                         
   0  10   7        209.38        227.52         2.63 o                         
   1  10   7          0.02         -1.40         1.40 o                         
   2  10   7         57.40         57.81         2.52 o                         
 -10   0   8          2.23          1.65         1.50 o                         
  -8   0   8          0.04         -1.10         1.10 o                         
  -6   0   8        164.37        158.87         1.41 o                         
  -4   0   8         38.99         39.69         1.77 o                         
  -2   0   8        239.22        246.25         4.63 o                         
   0   0   8        342.64        395.83        10.44 o                         
   2   0   8        832.88        803.76         4.27 o                         
   4   0   8          8.29         12.39         1.33 o                         
   6   0   8          2.83          1.23         1.60 o                         
   8   0   8         63.09         61.67         1.79 o                         
 -10   1   8          0.30          1.82         1.62 o                         
  -9   1   8         38.45         32.41         2.61 o                         
  -8   1   8         63.24         63.63         1.61 o                         
  -7   1   8          0.02         -0.54         0.54 o                         
  -6   1   8        139.86        125.48         1.01 o                         
  -5   1   8        140.39        134.51         2.02 o                         
  -4   1   8         19.43         13.38         0.74 o                         
  -3   1   8          4.74          3.02         0.49 o                         
  -2   1   8       1134.99       1120.32        11.33 o                         
  -1   1   8        728.00        747.57         6.51 o                         
   0   1   8          0.19          1.51         0.50 o                         
   1   1   8         48.82         46.02         0.88 o                         
   2   1   8        397.49        385.53         2.17 o                         
   3   1   8        114.98        109.56         1.98 o                         
   4   1   8        125.84        112.36         3.48 o                         
   5   1   8         28.42         25.25         4.35 o                         
   6   1   8          1.64          0.47         0.83 o                         
   7   1   8          2.12          4.60         0.88 o                         
   8   1   8          0.61          1.40         0.96 o                         
   9   1   8          0.33         -1.94         1.94 o                         
  -9   2   8          9.68          7.12         0.81 o                         
  -8   2   8         45.93         40.85         0.96 o                         
  -7   2   8        112.33        118.54         1.21 o                         
  -6   2   8          9.69         10.29         0.56 o                         
  -5   2   8         40.92         42.03         0.66 o                         
  -4   2   8        158.43        168.13         1.63 o                         
  -3   2   8         22.75         26.81         1.34 o                         
  -2   2   8        265.31        238.78         1.28 o                         
  -1   2   8         41.46         44.36         1.08 o                         
   0   2   8          1.77          1.73         0.70 o                         
   1   2   8         59.36         51.06         1.77 o                         
   2   2   8        477.08        472.86         4.26 o                         
   3   2   8        951.88        930.91         5.19 o                         
   4   2   8        351.33        316.46        12.16 o                         
   5   2   8        311.33        293.58         2.43 o                         
   6   2   8          7.05          3.44         1.23 o                         
   7   2   8         49.28         44.94         2.06 o                         
   8   2   8         48.11         53.18         2.50 o                         
   9   2   8          8.11          7.46         1.38 o                         
  -9   3   8         76.10         79.99         1.31 o                         
  -8   3   8         45.26         46.33         0.60 o                         
  -7   3   8          4.79          5.12         0.39 o                         
  -6   3   8         30.62         46.19         4.09 o                         
  -5   3   8         26.41         21.89         1.77 o                         
  -4   3   8          5.35          7.16         0.71 o                         
  -3   3   8         16.19         16.96         0.70 o                         
  -2   3   8        511.80        484.76         5.40 o                         
  -1   3   8          7.52          5.94         0.32 o                         
   0   3   8          0.23          2.16         0.48 o                         
   1   3   8         45.01         41.77         0.67 o                         
   2   3   8         31.77         27.17         1.83 o                         
   3   3   8        125.17        116.66         3.40 o                         
   4   3   8         12.55         12.10         0.88 o                         
   5   3   8        177.41        176.84         3.48 o                         
   6   3   8         36.84         35.32         1.36 o                         
   7   3   8          7.91          3.78         1.22 o                         
   8   3   8          5.47          5.85         1.78 o                         
  -9   4   8         13.14         16.83         1.63 o                         
  -8   4   8         50.31         56.85         1.77 o                         
  -7   4   8         18.23         18.08         1.16 o                         
  -6   4   8         19.83         13.40         1.04 o                         
  -5   4   8         31.84         28.01         3.33 o                         
  -4   4   8        113.62        104.79         4.59 o                         
  -3   4   8          3.94          5.18         0.67 o                         
  -2   4   8        501.21        516.62        18.25 o                         
  -1   4   8         12.80         13.93         0.33 o                         
   0   4   8         32.47         32.72         0.70 o                         
   1   4   8        117.48        110.18         1.34 o                         
   2   4   8        599.51        605.23         6.15 o                         
   3   4   8        232.93        236.07         2.26 o                         
   4   4   8          0.02         -0.29         0.79 o                         
   5   4   8         18.71         18.46         3.65 o                         
   6   4   8         24.75         21.92         1.28 o                         
   7   4   8         13.94         13.24         1.24 o                         
   8   4   8          2.29         -0.24         1.29 o                         
  -8   5   8          5.34          7.80         1.43 o                         
  -7   5   8         27.64         31.64         3.60 o                         
  -6   5   8         37.08         40.06         1.41 o                         
  -5   5   8         51.14         51.00         1.38 o                         
  -4   5   8          8.44          9.98         0.91 o                         
  -3   5   8          3.63          3.85         0.79 o                         
  -2   5   8          3.39          2.26         0.88 o                         
  -1   5   8         17.34         19.37         0.53 o                         
   0   5   8         12.13          9.92         0.57 o                         
   1   5   8        468.18        463.06         5.42 o                         
   2   5   8        492.34        457.41         7.45 o                         
   3   5   8        128.72        128.93         1.41 o                         
   4   5   8          1.29          4.03         0.83 o                         
   5   5   8         48.16         45.77         1.52 o                         
   6   5   8         35.83         38.05         1.76 o                         
   7   5   8          5.26          5.34         2.32 o                         
   8   5   8         84.76         90.73         2.12 o                         
  -8   6   8         57.00         60.25         2.43 o                         
  -7   6   8         24.77         33.11         2.25 o                         
  -6   6   8          1.90          4.57         2.99 o                         
  -5   6   8          3.89          3.80         1.63 o                         
  -4   6   8         24.42         34.51         2.33 o                         
  -3   6   8         84.80         77.59         1.82 o                         
  -2   6   8         45.12         49.00         1.40 o                         
  -1   6   8         23.04         21.78         0.58 o                         
   0   6   8         84.16         70.83         1.51 o                         
   1   6   8        367.98        353.25         2.65 o                         
   2   6   8         57.04         42.72         1.27 o                         
   3   6   8          1.32          1.73         0.87 o                         
   4   6   8          0.41         -0.43         0.86 o                         
   5   6   8         92.88         95.26         2.23 o                         
   6   6   8         74.05         70.57         8.65 o                         
   7   6   8        148.39        141.98         6.46 o                         
  -7   7   8         58.09         59.25         6.74 o                         
  -6   7   8         25.22         29.99         1.50 o                         
  -5   7   8          3.91          4.52         1.13 o                         
  -4   7   8         47.55         40.73         5.60 o                         
  -3   7   8        217.24        189.68         7.45 o                         
  -2   7   8          5.24          3.90         1.63 o                         
  -1   7   8          4.70          4.73         0.52 o                         
   0   7   8          6.96          6.00         0.67 o                         
   1   7   8        124.33        109.59         1.55 o                         
   2   7   8          0.78          1.01         0.89 o                         
   3   7   8        155.29        152.13         2.00 o                         
   4   7   8          1.32         -0.53         1.24 o                         
   5   7   8         39.00         43.92         1.74 o                         
   6   7   8          4.00          4.35         1.26 o                         
  -6   8   8         41.19         42.11         1.93 o                         
  -5   8   8         66.20         68.43         2.46 o                         
  -4   8   8         25.59         35.61         2.10 o                         
  -3   8   8          2.95          2.82         1.28 o                         
  -2   8   8         26.54         23.50         8.46 o                         
  -1   8   8          0.26          2.35         1.03 o                         
   0   8   8        180.49        192.61         2.36 o                         
   1   8   8          0.36         -1.00         1.00 o                         
   2   8   8          5.65          6.45         0.78 o                         
   3   8   8          0.98         -0.29         1.06 o                         
   4   8   8         41.65         40.21         1.87 o                         
   5   8   8         31.78         38.62         1.71 o                         
  -4   9   8          1.61          3.50         4.78 o                         
  -3   9   8         23.21         26.41         1.85 o                         
  -2   9   8          7.80         10.30         1.43 o                         
  -1   9   8          1.72          1.05         0.72 o                         
   0   9   8          3.54          3.94         0.77 o                         
   1   9   8          8.42          8.06         1.02 o                         
   2   9   8          0.26         -1.08         1.08 o                         
   3   9   8         22.41         22.50         1.63 o                         
   0  10   8          4.46          7.02         1.11 o                         
  -9   0   9          7.92          7.27         1.37 o                         
  -7   0   9         17.42         22.55         5.22 o                         
  -5   0   9        647.52        607.32         3.38 o                         
  -3   0   9        165.37        183.91         2.05 o                         
  -1   0   9         43.43         47.01         1.13 o                         
   1   0   9        358.47        366.27         2.83 o                         
   3   0   9       1197.08       1284.76         5.97 o                         
   5   0   9        139.22        146.32         2.75 o                         
   7   0   9         11.52         15.58         1.34 o                         
   9   0   9          0.12          0.01         2.21 o                         
  -9   1   9        293.45        323.54         9.30 o                         
  -8   1   9          7.03          7.47         0.89 o                         
  -7   1   9          2.16          1.30         0.63 o                         
  -6   1   9          5.60          5.42         0.46 o                         
  -5   1   9        324.99        305.90         1.72 o                         
  -4   1   9         96.46         84.35         0.78 o                         
  -3   1   9          0.09          0.72         0.34 o                         
  -2   1   9        359.28        359.46         3.41 o                         
  -1   1   9        133.14        119.78         1.68 o                         
   0   1   9        137.08        134.84         2.43 o                         
   1   1   9        103.10        119.84         2.28 o                         
   2   1   9        112.60        116.19        11.64 o                         
   3   1   9        191.37        165.34         1.67 o                         
   4   1   9         20.79         24.62         2.49 o                         
   5   1   9         23.97         18.41         3.68 o                         
   6   1   9          0.96          2.39         0.81 o                         
   7   1   9         15.78         18.67         1.34 o                         
   8   1   9         21.65         20.69         1.46 o                         
   9   1   9          4.94          2.74         1.79 o                         
  -9   2   9         80.11         84.45         1.91 o                         
  -8   2   9         61.38         54.16         1.01 o                         
  -7   2   9         30.32         28.56         1.18 o                         
  -6   2   9         18.90         11.61         1.33 o                         
  -5   2   9         86.81         79.51         1.14 o                         
  -4   2   9         79.65         73.52         0.48 o                         
  -3   2   9         26.80         26.29         0.72 o                         
  -2   2   9          1.52          2.62         0.33 o                         
  -1   2   9        180.48        161.68         1.92 o                         
   0   2   9         21.85         23.03         0.66 o                         
   1   2   9          1.61         -0.03         0.41 o                         
   2   2   9        234.32        249.33         5.74 o                         
   3   2   9        893.91        855.69        13.72 o                         
   4   2   9        462.33        435.03        11.01 o                         
   5   2   9         81.69         82.85         1.56 o                         
   6   2   9        178.56        166.69         2.31 o                         
   7   2   9         78.30         71.18         1.84 o                         
   8   2   9         27.69         24.48         1.73 o                         
  -9   3   9          8.73          5.67         0.66 o                         
  -8   3   9          9.98         11.89         0.81 o                         
  -7   3   9         36.44         40.45         1.39 o                         
  -6   3   9         64.07         75.95         3.43 o                         
  -5   3   9         33.88         28.14         0.89 o                         
  -4   3   9          0.77          0.33         1.79 o                         
  -3   3   9         19.42         20.28         1.29 o                         
  -2   3   9        724.66        680.84         5.47 o                         
  -1   3   9         56.69         62.32         1.16 o                         
   0   3   9         46.68         44.35         0.81 o                         
   1   3   9         43.09         44.37         0.91 o                         
   2   3   9        260.54        236.63         1.51 o                         
   3   3   9          6.23          7.38         0.70 o                         
   4   3   9          4.60          5.30         0.87 o                         
   5   3   9          0.14         -0.73         1.99 o                         
   6   3   9         55.93         59.35         8.00 o                         
   7   3   9          0.88          0.32         1.93 o                         
   8   3   9          2.95          4.44         1.59 o                         
  -8   4   9          7.10         10.75         1.53 o                         
  -7   4   9          1.19         -1.23         1.23 o                         
  -6   4   9          6.08          7.79         3.01 o                         
  -5   4   9         11.03         12.62         2.38 o                         
  -4   4   9        363.71        333.16         6.86 o                         
  -3   4   9        321.58        301.60         2.30 o                         
  -2   4   9         34.76         36.35         1.04 o                         
  -1   4   9         25.41         26.06         0.43 o                         
   0   4   9          0.07          0.86         0.37 o                         
   1   4   9        413.35        394.06         3.00 o                         
   2   4   9         50.41         52.33         1.06 o                         
   3   4   9         35.28         32.73         0.90 o                         
   4   4   9        114.51        109.71         1.77 o                         
   5   4   9          8.57          7.17         0.94 o                         
   6   4   9        147.52        163.55         8.50 o                         
   7   4   9         71.32         70.91         7.12 o                         
   8   4   9         11.98         12.44         1.62 o                         
  -8   5   9         46.71         54.04         3.49 o                         
  -7   5   9          1.95          6.03         3.68 o                         
  -6   5   9         23.84         33.50         2.45 o                         
  -5   5   9         39.49         42.39         1.51 o                         
  -4   5   9          7.20          8.90         1.03 o                         
  -3   5   9         15.54         12.81         0.97 o                         
  -2   5   9        132.47        134.64         1.66 o                         
  -1   5   9        110.64         96.96         1.31 o                         
   0   5   9        136.00        152.41         2.95 o                         
   1   5   9        307.63        278.89         4.12 o                         
   2   5   9          8.93          9.03         0.71 o                         
   3   5   9         33.95         33.16         1.19 o                         
   4   5   9         21.76         22.18         0.99 o                         
   5   5   9          3.21          6.66         1.09 o                         
   6   5   9          3.98          5.41         2.36 o                         
   7   5   9          0.19          1.52         1.50 o                         
  -7   6   9         74.56         79.33         2.07 o                         
  -6   6   9         13.69         17.77         1.36 o                         
  -5   6   9         54.28         54.91         1.67 o                         
  -4   6   9         62.42         46.33         1.54 o                         
  -3   6   9         26.67         25.13         3.48 o                         
  -2   6   9         49.48         54.51         2.48 o                         
  -1   6   9         69.24         61.15         0.85 o                         
   0   6   9        557.71        565.67         6.11 o                         
   1   6   9         87.63         84.39         1.70 o                         
   2   6   9        156.20        144.39         1.68 o                         
   3   6   9          4.50          4.77         0.96 o                         
   4   6   9         15.70         19.34         1.14 o                         
   5   6   9         20.38         17.98         1.35 o                         
   6   6   9         15.03         17.41         1.43 o                         
   7   6   9        189.64        218.22        11.32 o                         
  -6   7   9         60.70         63.40         3.39 o                         
  -5   7   9          5.52          0.80         1.56 o                         
  -4   7   9         44.41         38.43         4.96 o                         
  -3   7   9         51.66         50.91         1.47 o                         
  -2   7   9          4.57          6.67         2.23 o                         
  -1   7   9         12.77          9.71         0.46 o                         
   0   7   9          6.77          4.76         0.60 o                         
   1   7   9        225.26        242.93         1.79 o                         
   2   7   9         95.61         97.57         1.33 o                         
   3   7   9          3.22          1.63         0.88 o                         
   4   7   9         17.78         20.55         1.10 o                         
   5   7   9          0.29         -1.25         1.25 o                         
   6   7   9          0.56          0.85         1.85 o                         
  -5   8   9          3.74          4.62         1.53 o                         
  -4   8   9          0.96          2.41         2.58 o                         
  -3   8   9         41.28         44.69         1.83 o                         
  -2   8   9         24.95         25.32         3.03 o                         
  -1   8   9          4.33          6.10         1.27 o                         
   0   8   9         33.18         33.75         1.03 o                         
   1   8   9          9.75          8.76         1.03 o                         
   2   8   9          3.74          3.30         0.95 o                         
   3   8   9          3.90          4.20         1.00 o                         
   4   8   9         19.69         29.90         1.68 o                         
  -3   9   9          9.30         15.41         2.35 o                         
  -2   9   9          5.78          8.47         2.93 o                         
  -1   9   9          7.00         10.89         0.81 o                         
   0   9   9          4.52          1.99         0.96 o                         
   1   9   9         99.95         98.44         1.71 o                         
   2   9   9         23.87         29.18         1.70 o                         
   3   9   9          1.96          2.05         1.52 o                         
  -8   0  10         37.80         48.37         1.83 o                         
  -6   0  10          1.76          2.19         0.73 o                         
  -4   0  10        611.91        581.35        18.93 o                         
  -2   0  10        113.91        118.09         1.08 o                         
   0   0  10        149.18        130.63         8.91 o                         
   2   0  10         21.00         19.88         1.12 o                         
   4   0  10        309.82        293.61         3.45 o                         
   6   0  10         87.10         93.81         2.42 o                         
   8   0  10        112.31        112.54         9.66 o                         
  -9   1  10         40.77         43.83         1.33 o                         
  -8   1  10          3.85          3.13         0.85 o                         
  -7   1  10          1.86          2.66         0.56 o                         
  -6   1  10         28.76         31.33         0.68 o                         
  -5   1  10         15.18         18.90         0.65 o                         
  -4   1  10          4.75          4.88         0.34 o                         
  -3   1  10        194.89        197.94         0.96 o                         
  -2   1  10          9.47         11.45         0.54 o                         
  -1   1  10          2.95          2.73         0.50 o                         
   0   1  10          0.01          0.56         0.52 o                         
   1   1  10          7.23          7.69         0.91 o                         
   2   1  10         16.07         10.96         0.88 o                         
   3   1  10          1.73          4.83         1.93 o                         
   4   1  10         53.62         47.28         1.28 o                         
   5   1  10          3.04          6.20         1.04 o                         
   6   1  10          4.49          7.70         1.14 o                         
   7   1  10         20.94         19.77         1.31 o                         
   8   1  10         10.42          8.52         1.59 o                         
  -9   2  10         37.17         34.44         1.47 o                         
  -8   2  10          6.97          4.27         0.99 o                         
  -7   2  10          4.29          5.46         0.55 o                         
  -6   2  10         33.29         31.31         0.63 o                         
  -5   2  10        100.80         97.87         0.78 o                         
  -4   2  10        512.20        510.92         6.19 o                         
  -3   2  10          1.31          0.59         0.38 o                         
  -2   2  10         74.61         74.36         0.85 o                         
  -1   2  10         94.13         86.49         1.72 o                         
   0   2  10         52.94         51.84         1.14 o                         
   1   2  10        301.72        306.77         3.14 o                         
   2   2  10        230.21        204.98         4.86 o                         
   3   2  10        206.44        187.51         1.93 o                         
   4   2  10          2.50          1.79         2.05 o                         
   5   2  10         13.11          8.58         0.84 o                         
   6   2  10         79.68         84.42         1.67 o                         
   7   2  10          0.11         -1.33         1.33 o                         
   8   2  10          3.29          7.74         1.53 o                         
  -8   3  10         14.04         10.13         1.13 o                         
  -7   3  10         10.31         14.68         1.07 o                         
  -6   3  10         24.85         26.49         2.83 o                         
  -5   3  10          5.46         11.87         3.85 o                         
  -4   3  10         73.91         65.93         2.77 o                         
  -3   3  10          3.34          4.08         3.11 o                         
  -2   3  10        152.15        140.59         1.99 o                         
  -1   3  10         61.53         60.28         0.86 o                         
   0   3  10        182.62        172.52         3.83 o                         
   1   3  10        328.09        309.78         4.98 o                         
   2   3  10        223.89        228.84         3.42 o                         
   3   3  10          2.99          1.26         0.64 o                         
   4   3  10         55.28         43.63         1.45 o                         
   5   3  10          5.87          2.93         0.98 o                         
   6   3  10          0.55         -0.92         0.92 o                         
   7   3  10        106.48         98.42         2.34 o                         
   8   3  10         18.19         15.48         2.04 o                         
  -8   4  10          8.47          7.79         1.33 o                         
  -7   4  10          4.13          2.19         1.13 o                         
  -6   4  10         40.34         44.02         1.51 o                         
  -5   4  10          9.92         10.87         1.18 o                         
  -4   4  10        180.97        182.82         4.98 o                         
  -3   4  10          1.86          0.38         1.13 o                         
  -2   4  10         28.52         32.69         1.81 o                         
  -1   4  10        467.58        451.50         5.92 o                         
   0   4  10        731.35        706.58         4.34 o                         
   1   4  10          2.93          2.49         0.55 o                         
   2   4  10         24.17         26.20         0.78 o                         
   3   4  10          3.62          1.67         0.79 o                         
   4   4  10         22.68         23.24         4.39 o                         
   5   4  10         30.29         31.14         1.68 o                         
   6   4  10        116.74        122.40         5.14 o                         
   7   4  10          0.26          1.16         2.88 o                         
  -8   5  10          0.77          1.09         1.41 o                         
  -7   5  10          0.02         -0.18         2.43 o                         
  -6   5  10         16.03         20.46         1.17 o                         
  -5   5  10         66.45         62.62         2.43 o                         
  -4   5  10         50.18         47.46         1.49 o                         
  -3   5  10         32.47         32.65         2.70 o                         
  -2   5  10         41.36         40.48         2.63 o                         
  -1   5  10        154.95        149.41         1.40 o                         
   0   5  10         98.86         93.40         0.91 o                         
   1   5  10          0.05          1.06         0.79 o                         
   2   5  10         16.12         13.68         3.13 o                         
   3   5  10          0.45         -0.45         0.71 o                         
   4   5  10         55.64         63.35         1.52 o                         
   5   5  10         37.88         34.22         2.83 o                         
   6   5  10         11.36         13.43         1.32 o                         
   7   5  10         28.22         34.54         2.55 o                         
  -7   6  10         33.09         36.41         1.65 o                         
  -6   6  10         42.36         43.25         1.80 o                         
  -5   6  10         24.26         21.72         1.78 o                         
  -4   6  10          1.31          3.00         1.00 o                         
  -3   6  10         79.92         73.02         1.85 o                         
  -2   6  10         20.22         19.42         2.70 o                         
  -1   6  10         69.09         59.79         0.73 o                         
   0   6  10        211.46        206.75         4.54 o                         
   1   6  10          0.33          0.13         0.82 o                         
   2   6  10         59.63         50.25         1.95 o                         
   3   6  10         46.94         48.55         1.36 o                         
   4   6  10          6.00          4.52         1.28 o                         
   5   6  10         62.87         60.60         3.09 o                         
   6   6  10        228.75        246.79         4.23 o                         
  -6   7  10        109.31        108.71         3.59 o                         
  -5   7  10         13.79         15.00         1.49 o                         
  -4   7  10          0.20          0.29         3.48 o                         
  -3   7  10          0.40          1.50         2.81 o                         
  -2   7  10          6.87          7.45         1.58 o                         
  -1   7  10        168.45        159.66         1.03 o                         
   0   7  10          2.57         -0.70         0.70 o                         
   1   7  10         72.03         75.18         1.25 o                         
   2   7  10         22.43         20.41         1.46 o                         
   3   7  10         22.75         21.40         1.28 o                         
   4   7  10         65.66         68.30         1.75 o                         
   5   7  10          0.09          4.51         2.87 o                         
  -5   8  10          9.98          8.26         1.82 o                         
  -4   8  10          3.38          1.04         3.23 o                         
  -3   8  10          0.53         -0.72         1.66 o                         
  -2   8  10          1.98          0.90         1.64 o                         
  -1   8  10          2.86          3.29         0.54 o                         
   0   8  10          0.87         -0.70         0.70 o                         
   1   8  10         43.61         39.17         1.22 o                         
   2   8  10        259.49        259.82         2.23 o                         
   3   8  10         28.52         30.83         1.80 o                         
   4   8  10          1.64         -0.66         1.83 o                         
  -2   9  10          1.11          1.20         1.56 o                         
  -1   9  10         13.99         13.13         1.46 o                         
   0   9  10          4.62          4.49         0.86 o                         
   1   9  10          6.38          9.73         1.22 o                         
  -9   0  11         50.65         61.78         2.03 o                         
  -7   0  11         47.13         49.51         1.00 o                         
  -5   0  11        429.97        412.88         7.43 o                         
  -3   0  11        128.38        131.12         2.40 o                         
  -1   0  11         20.95         15.02         1.48 o                         
   1   0  11        322.01        303.79         3.00 o                         
   3   0  11        381.62        353.42         3.54 o                         
   5   0  11         31.46         36.33         2.12 o                         
   7   0  11        210.88        224.46         4.19 o                         
  -9   1  11         47.62         45.07         1.37 o                         
  -8   1  11         11.13          8.89         0.86 o                         
  -7   1  11         14.74         18.16         1.06 o                         
  -6   1  11          1.96          1.54         0.48 o                         
  -5   1  11        130.23        117.23         0.87 o                         
  -4   1  11          3.83          5.75         0.44 o                         
  -3   1  11         90.53         85.12         0.81 o                         
  -2   1  11         46.66         45.61         0.77 o                         
  -1   1  11         71.71         63.58         1.87 o                         
   0   1  11        140.39        135.02         1.48 o                         
   1   1  11         30.09         27.99         0.75 o                         
   2   1  11         42.69         43.24         1.06 o                         
   3   1  11         80.14         77.49         3.31 o                         
   4   1  11          1.74          6.20         1.06 o                         
   5   1  11        196.56        183.15         5.84 o                         
   6   1  11         29.44         27.99         1.17 o                         
   7   1  11         24.12         21.02         1.50 o                         
   8   1  11         42.88         47.94         2.11 o                         
  -8   2  11         38.13         40.06         1.45 o                         
  -7   2  11          3.90          3.96         0.48 o                         
  -6   2  11          1.51          0.96         0.75 o                         
  -5   2  11         10.23         10.87         0.39 o                         
  -4   2  11         11.80         12.93         0.38 o                         
  -3   2  11          0.03         -0.37         0.37 o                         
  -2   2  11          3.13          4.25         0.46 o                         
  -1   2  11         11.01          8.06         0.74 o                         
   0   2  11        136.14        129.90         1.31 o                         
   1   2  11        189.66        174.65         1.63 o                         
   2   2  11        268.91        235.77         1.68 o                         
   3   2  11        125.21        146.07         3.32 o                         
   4   2  11         55.34         65.57         2.35 o                         
   5   2  11        148.30        146.91         2.00 o                         
   6   2  11         21.11         21.58         1.17 o                         
   7   2  11         40.65         35.86         1.70 o                         
  -8   3  11         27.58         29.02         2.30 o                         
  -7   3  11         17.40         25.37         4.39 o                         
  -6   3  11          0.90         -0.06         0.83 o                         
  -5   3  11          7.89          7.87         3.20 o                         
  -4   3  11         50.32         43.64         1.80 o                         
  -3   3  11         77.63         80.27         1.22 o                         
  -2   3  11         58.78         63.86         0.92 o                         
  -1   3  11          4.37          2.52         0.52 o                         
   0   3  11        279.74        284.54         2.62 o                         
   1   3  11        122.36        116.59         1.46 o                         
   2   3  11        108.54        104.41         2.33 o                         
   3   3  11         41.06         39.88         2.13 o                         
   4   3  11         19.82         18.91         1.23 o                         
   5   3  11         22.51         26.48         1.30 o                         
   6   3  11         44.04         40.90         2.10 o                         
   7   3  11          7.09          5.13         1.29 o                         
  -8   4  11          1.75         -1.50         1.59 o                         
  -7   4  11          1.22          2.44         2.05 o                         
  -6   4  11          0.19         -0.37         1.35 o                         
  -5   4  11         51.49         56.20         1.43 o                         
  -4   4  11          2.10          0.04         3.79 o                         
  -3   4  11        164.33        169.69         9.08 o                         
  -2   4  11        249.12        242.97         1.91 o                         
  -1   4  11        814.77        794.30         1.94 o                         
   0   4  11         10.68         12.56         0.78 o                         
   1   4  11          6.94          9.29         1.38 o                         
   2   4  11         59.13         57.75         1.21 o                         
   3   4  11          5.21          4.24         0.75 o                         
   4   4  11         17.03         20.45         1.09 o                         
   5   4  11         30.96         25.46         1.37 o                         
   6   4  11         12.12         13.73         1.36 o                         
   7   4  11          8.56         11.51         1.58 o                         
  -7   5  11          3.83          0.98         1.31 o                         
  -6   5  11          7.73          6.63         2.04 o                         
  -5   5  11          2.15          1.12         1.04 o                         
  -4   5  11         53.34         56.02         6.16 o                         
  -3   5  11         77.32         71.32         1.88 o                         
  -2   5  11          9.24         12.68         0.99 o                         
  -1   5  11          1.09          1.87         0.50 o                         
   0   5  11          9.93         11.41         0.60 o                         
   1   5  11         24.39         24.84         0.83 o                         
   2   5  11        104.09         93.39         1.61 o                         
   3   5  11          6.11          7.94         1.06 o                         
   4   5  11         14.61         19.69         1.34 o                         
   5   5  11          0.06         -0.82         1.42 o                         
   6   5  11         31.39         38.92         1.64 o                         
  -6   6  11         10.23         15.32         3.86 o                         
  -5   6  11          0.12          2.91         1.21 o                         
  -4   6  11          7.28         10.25         1.29 o                         
  -3   6  11         12.27         13.83         2.20 o                         
  -2   6  11        105.26         97.47         5.16 o                         
  -1   6  11        178.15        178.72         1.30 o                         
   0   6  11          5.79          7.36         0.53 o                         
   1   6  11        152.18        147.53         2.00 o                         
   2   6  11         10.31          9.79         0.93 o                         
   3   6  11          5.56          2.12         1.34 o                         
   4   6  11         96.40        103.21         2.03 o                         
   5   6  11         91.79        101.87         2.18 o                         
  -5   7  11         23.60         23.98         2.42 o                         
  -4   7  11          7.56          8.82         2.20 o                         
  -3   7  11          1.42          1.88         1.28 o                         
  -2   7  11          8.89          8.49         4.49 o                         
  -1   7  11         21.63         17.31         0.48 o                         
   0   7  11          4.05          3.70         0.78 o                         
   1   7  11         38.81         44.33         1.64 o                         
   2   7  11         86.46         90.98         3.39 o                         
   3   7  11          2.41          1.22         1.00 o                         
   4   7  11          7.13          8.91         1.58 o                         
  -4   8  11          8.20          7.15         1.68 o                         
  -3   8  11          2.00          1.56         1.47 o                         
  -2   8  11          0.76         -0.76         1.62 o                         
  -1   8  11         27.77         30.02         0.55 o                         
   0   8  11          0.87          0.45         0.63 o                         
   1   8  11        283.22        299.62         2.54 o                         
   2   8  11        127.69        138.86         2.11 o                         
   3   8  11          7.97          4.14         1.40 o                         
  -8   0  12          0.00         -1.21         1.88 o                         
  -6   0  12         15.54         13.57         1.68 o                         
  -4   0  12        528.54        503.75         2.42 o                         
  -2   0  12          1.96          2.38         0.96 o                         
   0   0  12        640.47        622.97        12.52 o                         
   2   0  12        199.48        172.11         2.65 o                         
   4   0  12        366.01        365.47         4.19 o                         
   6   0  12         60.22         68.90         2.52 o                         
  -8   1  12         80.11         94.93         1.70 o                         
  -7   1  12         19.00         19.06         0.77 o                         
  -6   1  12         12.71         16.07         0.63 o                         
  -5   1  12         46.32         47.28         0.91 o                         
  -4   1  12         81.37         75.42         1.01 o                         
  -3   1  12         14.91         12.91         0.55 o                         
  -2   1  12        113.74        117.24         1.72 o                         
  -1   1  12         63.35         57.36         1.71 o                         
   0   1  12         52.59         50.48         1.23 o                         
   1   1  12          0.40          0.82         0.83 o                         
   2   1  12         67.52         80.80         3.15 o                         
   3   1  12          0.13          1.47         1.68 o                         
   4   1  12        158.08        148.58        11.05 o                         
   5   1  12         10.45         18.09         4.22 o                         
   6   1  12          4.99          6.66         1.64 o                         
   7   1  12         32.48         39.04         2.11 o                         
  -8   2  12         17.11         11.76         1.33 o                         
  -7   2  12          7.00          7.44         0.49 o                         
  -6   2  12          6.68          8.80         0.46 o                         
  -5   2  12         18.15         16.13         0.42 o                         
  -4   2  12          0.05         -0.39         0.39 o                         
  -3   2  12         79.82         78.98         1.30 o                         
  -2   2  12         16.62         20.70         0.74 o                         
  -1   2  12         76.66         82.65         1.33 o                         
   0   2  12        457.89        428.31         3.51 o                         
   1   2  12         84.18         81.42         1.84 o                         
   2   2  12         12.18          7.37         0.76 o                         
   3   2  12         21.17         14.39         1.38 o                         
   4   2  12        177.55        159.36         5.68 o                         
   5   2  12          0.04         -1.16         1.16 o                         
   6   2  12          5.42          3.56         0.99 o                         
   7   2  12        104.51        111.01         2.40 o                         
  -8   3  12          0.04         -1.37         1.37 o                         
  -7   3  12          4.59          7.57         1.36 o                         
  -6   3  12          0.00         -0.93         0.93 o                         
  -5   3  12         23.49         31.40         3.96 o                         
  -4   3  12        193.90        199.91         9.18 o                         
  -3   3  12         27.74         30.08         1.18 o                         
  -2   3  12        266.22        260.49         1.58 o                         
  -1   3  12          0.03         -0.83         0.83 o                         
   0   3  12        366.35        357.23         3.40 o                         
   1   3  12         32.63         33.96         1.13 o                         
   2   3  12        155.55        140.17         1.38 o                         
   3   3  12         76.46         73.92         1.49 o                         
   4   3  12          1.03          1.34         1.04 o                         
   5   3  12         36.20         37.75         1.53 o                         
   6   3  12         90.02         85.77         1.58 o                         
   7   3  12          1.80          1.88         1.21 o                         
  -7   4  12         10.88         10.64         1.50 o                         
  -6   4  12         33.00         35.16         1.34 o                         
  -5   4  12          9.57         10.70         1.68 o                         
  -4   4  12         78.01         83.78         1.76 o                         
  -3   4  12          6.33          5.08         1.85 o                         
  -2   4  12        596.31        586.30         6.09 o                         
  -1   4  12         40.74         41.06         0.66 o                         
   0   4  12         92.72         92.42         1.02 o                         
   1   4  12          2.48          2.47         0.60 o                         
   2   4  12         33.79         33.62         1.02 o                         
   3   4  12         22.27         20.47         1.19 o                         
   4   4  12         66.06         57.52         1.59 o                         
   5   4  12         30.78         34.40         1.77 o                         
   6   4  12         25.58         34.91         1.70 o                         
  -7   5  12        143.34        143.38         2.91 o                         
  -6   5  12          2.35          1.43         1.16 o                         
  -5   5  12         34.59         39.69         1.43 o                         
  -4   5  12          2.42          1.55         1.03 o                         
  -3   5  12         17.89         21.35         1.37 o                         
  -2   5  12          0.42          3.91         2.78 o                         
  -1   5  12         72.35         75.92         0.88 o                         
   0   5  12          0.13         -0.54         0.54 o                         
   1   5  12          0.95          2.48         0.82 o                         
   2   5  12         16.49         17.01         1.88 o                         
   3   5  12          3.01          2.80         0.90 o                         
   4   5  12          3.04          2.22         0.97 o                         
   5   5  12        221.48        251.84         5.74 o                         
   6   5  12          4.72          8.77         1.57 o                         
  -6   6  12         38.74         44.96         2.38 o                         
  -5   6  12         41.45         53.33         3.41 o                         
  -4   6  12          1.18          2.32         1.83 o                         
  -3   6  12         50.56         48.51         1.52 o                         
  -2   6  12        116.88        101.28         2.70 o                         
  -1   6  12         22.56         24.33         0.56 o                         
   0   6  12         12.97         16.34         0.78 o                         
   1   6  12          2.35          2.32         0.73 o                         
   2   6  12          2.68          4.45         1.12 o                         
   3   6  12         16.92         10.55         0.89 o                         
   4   6  12        138.87        160.92         3.93 o                         
   5   6  12         52.92         62.79         2.16 o                         
  -5   7  12         27.36         32.18         1.96 o                         
  -4   7  12          2.96          3.86         1.72 o                         
  -3   7  12         39.16         42.50         1.86 o                         
  -2   7  12         24.41         25.49         1.69 o                         
  -1   7  12         16.64         18.87         1.68 o                         
   0   7  12         58.35         62.12         1.21 o                         
   1   7  12          1.93          1.68         0.71 o                         
   2   7  12        101.95        116.55         2.69 o                         
   3   7  12         33.07         37.72         1.22 o                         
   4   7  12         12.79         14.58         1.95 o                         
  -3   8  12          7.88          6.98         2.62 o                         
  -2   8  12         31.37         32.11         1.84 o                         
  -1   8  12          6.77          6.98         3.53 o                         
   0   8  12         13.95         15.27         1.00 o                         
   1   8  12         30.73         34.78         2.89 o                         
   2   8  12          1.02          1.27         1.16 o                         
  -7   0  13        168.71        169.81         4.29 o                         
  -5   0  13         27.27         26.91         1.50 o                         
  -3   0  13         29.86         27.54         0.89 o                         
  -1   0  13        283.62        287.68         2.07 o                         
   1   0  13         82.40         77.85         1.92 o                         
   3   0  13         19.62         15.17         1.43 o                         
   5   0  13          9.17         15.94         1.72 o                         
   7   0  13         59.87         58.26         3.12 o                         
  -8   1  13         16.93         19.68         1.28 o                         
  -7   1  13         23.51         26.38         1.36 o                         
  -6   1  13         30.53         25.07         0.70 o                         
  -5   1  13         69.28         72.80         0.93 o                         
  -4   1  13          0.95          2.58         0.49 o                         
  -3   1  13         67.72         58.43         1.04 o                         
  -2   1  13         20.52         20.08         0.77 o                         
  -1   1  13         14.97         12.52         0.84 o                         
   0   1  13         83.60         74.79         0.98 o                         
   1   1  13         20.63         17.06         0.90 o                         
   2   1  13          1.89          3.62         0.89 o                         
   3   1  13        328.00        312.92         4.66 o                         
   4   1  13         17.96         22.96         4.16 o                         
   5   1  13         13.97         19.61         1.39 o                         
   6   1  13         56.09         71.78         2.73 o                         
   7   1  13         16.76         22.33         1.73 o                         
  -7   2  13          0.09          0.94         1.16 o                         
  -6   2  13          0.10         -1.05         1.09 o                         
  -5   2  13          0.36          0.31         0.56 o                         
  -4   2  13        111.53        110.28         2.41 o                         
  -3   2  13         19.36         21.63         0.65 o                         
  -2   2  13         14.82         16.86         1.03 o                         
  -1   2  13        225.60        233.26         6.39 o                         
   0   2  13         17.28         19.26         0.76 o                         
   1   2  13          0.04         -0.03         0.88 o                         
   2   2  13          0.01         -0.30         0.92 o                         
   3   2  13          1.42          1.20         0.99 o                         
   4   2  13          0.37          2.73         0.97 o                         
   5   2  13          6.54          9.96         1.08 o                         
   6   2  13         25.86         28.72         1.65 o                         
  -7   3  13          0.02         -1.09         1.98 o                         
  -6   3  13          0.01         -0.68         1.24 o                         
  -5   3  13         29.54         32.71         3.99 o                         
  -4   3  13         14.37         15.70         3.43 o                         
  -3   3  13          7.67          8.49         0.36 o                         
  -2   3  13        397.54        383.18         1.81 o                         
  -1   3  13        453.68        443.80         3.90 o                         
   0   3  13          7.82          8.66         0.94 o                         
   1   3  13        190.45        183.46         2.27 o                         
   2   3  13          8.22          8.88         0.92 o                         
   3   3  13         66.57         63.13         1.49 o                         
   4   3  13         11.71         14.45         1.23 o                         
   5   3  13         57.60         54.66         1.41 o                         
   6   3  13          1.51         -1.64         1.64 o                         
  -7   4  13          0.33         -0.51         2.25 o                         
  -6   4  13          0.87          1.03         1.16 o                         
  -5   4  13        111.47        119.33         2.08 o                         
  -4   4  13         78.12         77.75         1.80 o                         
  -3   4  13        351.21        350.11        18.51 o                         
  -2   4  13          4.95          6.27         0.36 o                         
  -1   4  13        102.29        104.44         2.77 o                         
   0   4  13        245.59        250.29         1.42 o                         
   1   4  13          1.18          0.88         0.63 o                         
   2   4  13         52.43         47.64         1.04 o                         
   3   4  13          0.01          0.48         0.86 o                         
   4   4  13         13.67         17.58         1.45 o                         
   5   4  13         81.47         87.36         3.75 o                         
   6   4  13         10.49         14.96         1.75 o                         
  -6   5  13          2.53          2.79         1.23 o                         
  -5   5  13          0.13          1.72         1.16 o                         
  -4   5  13         48.67         46.61         4.04 o                         
  -3   5  13          9.36         10.08         2.15 o                         
  -2   5  13         27.03         29.06         1.57 o                         
  -1   5  13        123.10        122.73         3.18 o                         
   0   5  13          2.52          3.05         0.66 o                         
   1   5  13         42.42         42.68         1.24 o                         
   2   5  13          0.72          2.15         0.85 o                         
   3   5  13          3.32          3.89         0.80 o                         
   4   5  13        117.53        141.70         2.12 o                         
   5   5  13          1.67          2.04         1.42 o                         
  -5   6  13          0.60          3.15         1.34 o                         
  -4   6  13          5.55          6.45         1.63 o                         
  -3   6  13         18.86         19.92         1.98 o                         
  -2   6  13         47.32         43.87         2.72 o                         
  -1   6  13          2.07          2.34         0.62 o                         
   0   6  13         12.56         13.75         0.98 o                         
   1   6  13         14.17         16.29         1.04 o                         
   2   6  13          0.15          0.66         0.86 o                         
   3   6  13        234.90        254.18         3.34 o                         
   4   6  13         64.58         64.45         2.11 o                         
  -4   7  13         37.58         36.23         2.78 o                         
  -3   7  13          0.01         -1.34         1.49 o                         
  -2   7  13          9.45          6.70         1.72 o                         
  -1   7  13         23.57         30.78         3.84 o                         
   0   7  13         13.52         14.49         0.71 o                         
   1   7  13          1.43          2.03         0.80 o                         
   2   7  13         42.09         43.76         1.51 o                         
   3   7  13         60.82         66.48         3.30 o                         
  -6   0  14         98.98        104.92         2.64 o                         
  -4   0  14         17.15         13.49         0.84 o                         
  -2   0  14         45.10         48.59         1.14 o                         
   0   0  14         39.96         36.08         1.35 o                         
   2   0  14          6.62          8.00         1.35 o                         
   4   0  14          3.12          3.13         1.52 o                         
   6   0  14          6.58          7.59         2.45 o                         
  -7   1  14          0.97          0.87         0.73 o                         
  -6   1  14         27.20         26.89         0.81 o                         
  -5   1  14          0.35          1.45         0.53 o                         
  -4   1  14        119.90        119.14         1.10 o                         
  -3   1  14         15.77         15.58         0.79 o                         
  -2   1  14          3.59          5.88         0.72 o                         
  -1   1  14         15.70         12.41         0.81 o                         
   0   1  14        162.34        147.20         1.75 o                         
   1   1  14         63.40         53.27         1.27 o                         
   2   1  14        208.41        202.05         2.84 o                         
   3   1  14          0.35          2.79         1.01 o                         
   4   1  14         33.62         37.69         2.97 o                         
   5   1  14         78.70         86.83         1.88 o                         
   6   1  14        222.31        227.55         4.37 o                         
  -7   2  14         59.36         58.70         8.13 o                         
  -6   2  14          0.04         -0.03         1.12 o                         
  -5   2  14          4.44          3.62         1.23 o                         
  -4   2  14         63.33         68.75         1.75 o                         
  -3   2  14         11.72          9.76         0.99 o                         
  -2   2  14          6.16          6.19         0.62 o                         
  -1   2  14          0.14         -0.35         0.84 o                         
   0   2  14          1.57         -0.90         0.90 o                         
   1   2  14          1.48          1.79         1.00 o                         
   2   2  14          1.40          0.90         0.98 o                         
   3   2  14          3.98          7.02         1.29 o                         
   4   2  14         28.42         35.63         1.67 o                         
   5   2  14          0.04         -0.23         1.12 o                         
   6   2  14          2.03          0.56         1.24 o                         
  -6   3  14         34.85         35.67         1.41 o                         
  -5   3  14         52.31         49.75         2.31 o                         
  -4   3  14         70.18         60.55         1.66 o                         
  -3   3  14        426.48        441.29         3.13 o                         
  -2   3  14        266.71        267.43         1.89 o                         
  -1   3  14         14.35         16.99         0.88 o                         
   0   3  14          0.81          0.86         0.74 o                         
   1   3  14          0.00          1.10         0.76 o                         
   2   3  14         15.35         14.90         0.90 o                         
   3   3  14          7.29          6.27         0.88 o                         
   4   3  14         76.54         74.19         1.58 o                         
   5   3  14          1.02          1.98         1.26 o                         
  -6   4  14         15.83         19.17         1.69 o                         
  -5   4  14         82.80         86.93         3.10 o                         
  -4   4  14        197.44        194.20         4.64 o                         
  -3   4  14          4.66          4.87         1.10 o                         
  -2   4  14         43.14         44.15         0.62 o                         
  -1   4  14        109.18        108.87         0.96 o                         
   0   4  14          0.02          0.18         1.08 o                         
   1   4  14          6.40          6.70         0.96 o                         
   2   4  14          2.67          4.49         0.87 o                         
   3   4  14          3.63          6.23         1.04 o                         
   4   4  14         52.87         60.00         1.76 o                         
   5   4  14          6.49          4.74         1.54 o                         
  -5   5  14          0.00         -0.30         2.15 o                         
  -4   5  14          5.48          3.88         1.81 o                         
  -3   5  14         25.65         27.82         3.83 o                         
  -2   5  14          1.83         -0.92         1.39 o                         
  -1   5  14         58.69         59.16         1.05 o                         
   0   5  14        128.44        123.61         4.75 o                         
   1   5  14          5.28          3.55         0.79 o                         
   2   5  14         73.56         78.74         1.43 o                         
   3   5  14          4.00          5.22         0.95 o                         
   4   5  14         14.61         13.32         1.23 o                         
  -4   6  14         38.00         35.69         1.95 o                         
  -3   6  14         10.54          9.28         1.45 o                         
  -2   6  14         11.50         10.09         1.60 o                         
  -1   6  14          4.01          3.43         0.55 o                         
   0   6  14          0.19          0.70         0.60 o                         
   1   6  14          6.21          5.27         1.09 o                         
   2   6  14        240.08        262.54         2.16 o                         
   3   6  14         17.70         16.30         1.14 o                         
  -2   7  14          4.19          7.25         2.43 o                         
  -1   7  14         23.35         27.64         1.75 o                         
   0   7  14          6.18          7.75         0.65 o                         
   1   7  14        115.64        121.28         2.51 o                         
  -5   0  15         48.26         54.33         1.86 o                         
  -3   0  15         12.02         11.14         0.90 o                         
  -1   0  15         45.58         43.44         1.78 o                         
   1   0  15         99.38        102.36         2.30 o                         
   3   0  15          2.61          5.49         1.90 o                         
   5   0  15         22.24         40.19         2.98 o                         
  -6   1  15         10.79          9.86         0.60 o                         
  -5   1  15          4.20          7.41         0.74 o                         
  -4   1  15          0.65          1.52         0.79 o                         
  -3   1  15        107.84        107.44         3.39 o                         
  -2   1  15        129.07        123.79         1.60 o                         
  -1   1  15         14.62         18.69         0.87 o                         
   0   1  15         37.50         32.26         1.17 o                         
   1   1  15         68.42         65.46         5.57 o                         
   2   1  15         57.81         59.16         6.37 o                         
   3   1  15          1.61          4.68         1.32 o                         
   4   1  15         68.31         77.60         3.86 o                         
   5   1  15        152.60        173.72         5.44 o                         
  -6   2  15         74.69         81.37         1.74 o                         
  -5   2  15         49.40         52.68         1.54 o                         
  -4   2  15          0.17          1.01         0.54 o                         
  -3   2  15          4.43          7.34         1.07 o                         
  -2   2  15         34.90         27.69         1.34 o                         
  -1   2  15          9.06          7.78         1.14 o                         
   0   2  15          0.47          1.70         1.01 o                         
   1   2  15          9.66          7.57         1.01 o                         
   2   2  15          5.99          6.81         1.08 o                         
   3   2  15          0.39         -1.35         1.35 o                         
   4   2  15         80.74         87.96         6.09 o                         
   5   2  15          0.00          1.06         1.46 o                         
  -6   3  15         29.52         23.30         1.54 o                         
  -5   3  15         14.74         17.06         1.47 o                         
  -4   3  15         48.65         38.60         1.82 o                         
  -3   3  15        297.17        314.44         1.98 o                         
  -2   3  15         36.19         37.56         1.48 o                         
  -1   3  15        132.79        142.34         3.00 o                         
   0   3  15        127.80        123.57         1.87 o                         
   1   3  15         56.87         60.55         1.77 o                         
   2   3  15         10.58         10.72         1.11 o                         
   3   3  15         19.82         20.79         1.46 o                         
   4   3  15         19.46         16.96         1.69 o                         
  -5   4  15        120.42        106.54         2.25 o                         
  -4   4  15         48.13         45.22         1.61 o                         
  -3   4  15         60.48         61.93         1.72 o                         
  -2   4  15         16.06         17.46         1.03 o                         
  -1   4  15          1.23          1.43         0.63 o                         
   0   4  15          0.57          3.12         0.79 o                         
   1   4  15         75.54         86.24         1.74 o                         
   2   4  15         31.81         38.66         1.43 o                         
   3   4  15         51.24         55.20         1.89 o                         
   4   4  15         15.67         17.93         1.36 o                         
  -4   5  15         59.83         55.91         1.92 o                         
  -3   5  15          9.46         11.44         1.48 o                         
  -2   5  15         44.31         47.86         1.85 o                         
  -1   5  15         16.74         16.41         0.62 o                         
   0   5  15         27.08         28.44         1.10 o                         
   1   5  15         34.09         33.63         1.15 o                         
   2   5  15         74.27         86.35         2.10 o                         
   3   5  15          2.06          1.01         1.01 o                         
  -2   6  15         11.60         11.92         1.84 o                         
  -1   6  15          1.01          0.70         0.40 o                         
   0   6  15          0.10         -0.70         0.89 o                         
   1   6  15          5.62          5.20         1.08 o                         
  -6   0  16         15.11         14.19         1.55 o                         
  -4   0  16         34.81         37.34         1.06 o                         
  -2   0  16         36.54         29.94         1.22 o                         
   0   0  16          1.54          0.02         1.52 o                         
   2   0  16          3.54          4.35         1.57 o                         
   4   0  16         84.99         90.74         3.17 o                         
  -5   1  16          0.14         -0.42         0.59 o                         
  -4   1  16          4.58          4.83         0.71 o                         
  -3   1  16         80.15         81.68         1.19 o                         
  -2   1  16          7.95          6.36         1.08 o                         
  -1   1  16         27.60         25.82         1.11 o                         
   0   1  16        159.39        159.28         8.10 o                         
   1   1  16         10.13         13.49         2.88 o                         
   2   1  16         99.49         95.50         5.39 o                         
   3   1  16         54.96         58.87         3.75 o                         
   4   1  16        192.36        205.44         4.15 o                         
  -5   2  16         14.50         16.67         0.71 o                         
  -4   2  16          0.02          0.09         0.74 o                         
  -3   2  16         17.01         10.84         0.85 o                         
  -2   2  16          8.83         12.84         1.04 o                         
  -1   2  16          4.50          2.21         0.96 o                         
   0   2  16          0.54          1.48         0.95 o                         
   1   2  16         75.44         72.27         1.74 o                         
   2   2  16         22.26         28.10         4.58 o                         
   3   2  16         25.03         22.99         3.26 o                         
   4   2  16         32.78         32.29         4.66 o                         
  -5   3  16         94.41        100.23         2.10 o                         
  -4   3  16         59.95         67.70         1.89 o                         
  -3   3  16         62.40         65.30         1.38 o                         
  -2   3  16          0.04         -0.71         0.73 o                         
  -1   3  16          4.95          7.21         1.13 o                         
   0   3  16         59.66         59.89         1.54 o                         
   1   3  16         27.39         27.20         1.55 o                         
   2   3  16          3.16          0.74         1.20 o                         
   3   3  16          5.51          6.09         1.55 o                         
  -4   4  16         30.10         24.80         3.08 o                         
  -3   4  16         35.83         36.73         1.73 o                         
  -2   4  16          0.00          1.05         0.71 o                         
  -1   4  16         11.18         11.29         0.67 o                         
   0   4  16         82.19         93.56         3.44 o                         
   1   4  16          0.28         -1.06         1.06 o                         
   2   4  16          9.43          8.18         1.00 o                         
   3   4  16         16.47         18.69         1.78 o                         
  -2   5  16          0.78         -1.02         1.30 o                         
  -1   5  16         16.80         16.06         0.84 o                         
   0   5  16        141.70        147.88         1.72 o                         
   1   5  16         50.10         55.34         1.24 o                         
  -3   0  17         32.55         28.21         1.27 o                         
  -1   0  17         57.54         51.56         1.85 o                         
   1   0  17          1.42          2.40         1.48 o                         
   3   0  17         13.70         13.97         2.53 o                         
  -4   1  17         44.74         42.05         0.96 o                         
  -3   1  17         19.73         20.70         1.13 o                         
  -2   1  17          0.35          0.77         0.86 o                         
  -1   1  17         10.41          9.88         1.07 o                         
   0   1  17         28.63         31.69         5.24 o                         
   1   1  17        218.09        221.78         3.82 o                         
   2   1  17          0.14          0.29         4.65 o                         
   3   1  17        124.59        145.47         4.25 o                         
  -4   2  17         10.18         16.20         1.46 o                         
  -3   2  17         14.87         16.28         1.04 o                         
  -2   2  17         45.84         38.07         1.29 o                         
  -1   2  17         84.30         82.66         1.84 o                         
   0   2  17         18.24         17.46         1.28 o                         
   1   2  17         41.75         49.04         1.71 o                         
   2   2  17          2.08          0.57         1.72 o                         
   3   2  17         21.38         14.59         2.58 o                         
  -3   3  17          7.48          9.50         0.54 o                         
  -2   3  17          8.92         10.12         0.73 o                         
  -1   3  17         25.33         24.43         1.06 o                         
   0   3  17          0.84         -0.31         0.97 o                         
   1   3  17         39.97         37.88         1.72 o                         
   2   3  17         22.05         21.52         1.16 o                         
  -2   4  17          0.66          0.29         0.91 o                         
  -1   4  17         46.73         56.03         0.96 o                         
   0   4  17         15.60         20.47         1.46 o                         
  -2   0  18        124.82        128.21         2.72 o                         
   0   0  18          2.99          0.58         2.00 o                         
  -2   1  18         37.86         47.47         1.55 o                         
  -1   1  18          0.09         -0.34         1.88 o                         
   0   1  18          2.00          0.14         1.26 o                         
   1   1  18          0.58          0.59         2.49 o                         
  -1   2  18          0.01         -1.21         1.51 o                         
   0   2  18         51.18         52.05         3.71 o                         
                                                                                
